# Supplementary material for: Ethyl 4-acetyl-5-anilino-3-methyl­thio­phene-2-carboxyl­ate
Source: Acta Crystallogr Sect E Struct Rep Online. 2013 Jun 8;69(Pt 7):o1049. doi: 10.1107/S160053681301547X (PMC3772481; doi:10.1107/S160053681301547X)
Supplement: Supplementary file 2 [file e-69-o1049-Isup2.hkl]

# 
# h,k,l, Fc-squared, Fo-squared, sigma(Fo-squared) and status flag 
# 
data_I
_shelx_title ' A in P-1' 
_shelx_refln_list_code          4 
_shelx_F_calc_maximum      169.07 
_exptl_crystal_F_000       320.00 
_reflns_d_resolution_high  0.7488 
 
loop_ 
 _symmetry_equiv_pos_as_xyz 
 'x, y, z' 
 '-x, -y, -z' 
 
_cell_length_a     7.9443 
_cell_length_b     9.5038 
_cell_length_c    11.8706 
_cell_angle_alpha  66.759 
_cell_angle_beta   89.754 
_cell_angle_gamma  66.785 
 
_shelx_F_squared_multiplier     1.000 
 
loop_ 
 _refln_index_h 
 _refln_index_k 
 _refln_index_l 
 _refln_F_squared_calc 
 _refln_F_squared_meas 
 _refln_F_squared_sigma 
 _refln_observed_status 
   1   0   0     3889.56     4106.41     95.98 o 
   2   0   0       17.15       15.56      0.66 o 
   3   0   0      516.29      525.52      5.58 o 
   4   0   0      114.64      119.24      3.16 o 
   5   0   0      112.46      120.25      2.72 o 
   6   0   0        9.40        8.42      0.96 o 
   7   0   0        0.01       -0.92      0.92 o 
   8   0   0       41.01       38.66      4.07 o 
   9   0   0        0.82        0.13      1.68 o 
  -9   1   0        1.03        0.86      2.17 o 
  -8   1   0        0.04        2.53      2.10 o 
  -7   1   0       59.69       63.77      4.41 o 
  -6   1   0      114.11      111.14      3.60 o 
  -5   1   0       10.95        9.98      1.02 o 
  -4   1   0        7.64        6.04      0.80 o 
  -3   1   0       21.29       18.39      1.00 o 
  -2   1   0      223.47      247.59      3.22 o 
  -1   1   0        4.45        2.02      0.69 o 
   0   1   0     1507.44     1709.06     14.62 o 
   1   1   0        5.48        4.91      0.38 o 
   2   1   0       12.51       17.43      0.92 o 
   3   1   0      144.72      150.56      2.35 o 
   4   1   0       64.92       82.32      1.91 o 
   5   1   0        0.02       -0.31      0.31 o 
   6   1   0       12.18        9.39      1.18 o 
   7   1   0        0.17       -0.16      0.95 o 
   8   1   0       77.69       77.35      5.07 o 
   9   1   0       23.19       21.13      3.37 o 
  -8   2   0        5.65        3.70      1.83 o 
  -7   2   0        5.17        3.63      1.67 o 
  -6   2   0       41.41       40.22      2.57 o 
  -5   2   0        1.89        0.58      0.59 o 
  -4   2   0       54.19       52.97      1.90 o 
  -3   2   0      272.87      272.84      4.13 o 
  -2   2   0     1679.46     1816.63     15.27 o 
  -1   2   0      294.75      277.49      3.43 o 
   0   2   0      657.69      664.05      5.94 o 
   1   2   0       39.04       41.56      0.92 o 
   2   2   0     3312.65     3570.61     26.78 o 
   3   2   0      686.80      675.38      7.27 o 
   4   2   0      329.06      349.49      4.43 o 
   5   2   0      157.72      153.41      3.80 o 
   6   2   0       33.34       35.75      1.61 o 
   7   2   0        5.92        7.84      1.25 o 
   8   2   0        0.68        3.49      1.37 o 
   9   2   0        1.02        3.29      1.60 o 
  10   2   0       20.97       23.37      3.57 o 
  -8   3   0       13.62        9.13      2.60 o 
  -7   3   0       12.15       15.43      2.74 o 
  -6   3   0       11.21       14.36      1.72 o 
  -5   3   0       29.22       26.77      1.79 o 
  -4   3   0      206.62      189.90      4.95 o 
  -3   3   0      526.39      520.92      6.68 o 
  -2   3   0       24.45       30.66      1.62 o 
  -1   3   0      319.69      351.77      4.40 o 
   0   3   0      315.96      346.68      4.01 o 
   1   3   0        0.52        0.04      0.25 o 
   2   3   0      833.67      938.63      8.35 o 
   3   3   0      435.64      443.43      5.93 o 
   4   3   0      298.00      332.47      4.79 o 
   5   3   0       10.35       11.79      1.30 o 
   6   3   0        1.11        1.06      0.49 o 
   7   3   0        3.46        3.07      0.84 o 
   8   3   0       11.23       10.84      2.05 o 
   9   3   0        3.14        2.57      1.83 o 
  10   3   0       24.35       29.30      4.12 o 
  -7   4   0        3.85        3.33      4.97 o 
  -6   4   0       13.91       11.19      1.85 o 
  -5   4   0       70.11       60.12      4.41 o 
  -4   4   0      151.28      145.43      4.57 o 
  -3   4   0      334.87      308.77      5.17 o 
  -2   4   0      313.22      304.91      4.75 o 
  -1   4   0      212.18      218.86      4.04 o 
   0   4   0     1864.88     2036.84     16.89 o 
   1   4   0       13.79       16.94      1.31 o 
   2   4   0       21.75       16.61      0.93 o 
   3   4   0        5.85        4.79      0.59 o 
   4   4   0        7.18        9.02      0.85 o 
   5   4   0        1.00        0.66      0.44 o 
   6   4   0        6.52        7.53      0.91 o 
   7   4   0        0.06        0.11      0.56 o 
   8   4   0       51.48       50.92      4.11 o 
   9   4   0       21.39       24.59      4.69 o 
  10   4   0        3.52        4.51      1.85 o 
  -6   5   0       23.12       22.56      5.64 o 
  -5   5   0       23.42       25.15      2.36 o 
  -4   5   0       19.09       19.83      1.82 o 
  -3   5   0       19.00       14.85      1.41 o 
  -2   5   0      177.65      174.30      3.70 o 
  -1   5   0       75.20       68.82      2.13 o 
   0   5   0      117.15      129.29      2.72 o 
   1   5   0      126.20      115.73      2.42 o 
   2   5   0       97.08       86.99      2.04 o 
   3   5   0        0.86        0.25      0.47 o 
   4   5   0      180.75      177.51      3.51 o 
   5   5   0       90.72       81.85      2.26 o 
   6   5   0        0.00       -0.07      0.43 o 
   7   5   0        0.08        0.38      0.56 o 
   8   5   0        5.03        6.18      1.56 o 
   9   5   0        3.72        9.43      1.95 o 
  10   5   0        0.27        0.10      1.25 o 
  -5   6   0        0.14        1.62      1.47 o 
  -4   6   0        0.07        0.55      1.54 o 
  -3   6   0       12.15       10.85      1.88 o 
  -2   6   0       53.93       54.03      2.64 o 
  -1   6   0      157.38      152.75      3.76 o 
   0   6   0      354.25      352.10      5.24 o 
   1   6   0       49.60       56.84      1.86 o 
   2   6   0      279.16      289.37      4.56 o 
   3   6   0       16.48       17.54      1.15 o 
   4   6   0       13.54       12.16      1.32 o 
   5   6   0       24.44       21.58      1.42 o 
   6   6   0       42.92       43.68      2.48 o 
   7   6   0       19.74       22.19      1.60 o 
   8   6   0       12.20       13.67      2.88 o 
   9   6   0        0.03       -0.97      1.03 o 
  10   6   0        6.29        9.40      2.11 o 
  -4   7   0       62.38       71.73      4.43 o 
  -3   7   0       25.89       24.65      3.63 o 
  -2   7   0       17.68       18.12      2.00 o 
  -1   7   0        0.22        1.90      0.99 o 
   0   7   0        0.93        0.74      0.68 o 
   1   7   0      161.96      156.74      4.20 o 
   2   7   0       36.24       29.23      1.82 o 
   3   7   0       58.26       56.67      1.95 o 
   4   7   0      103.88      101.53      2.63 o 
   5   7   0        2.55        1.82      0.72 o 
   6   7   0        0.04        0.27      0.79 o 
   7   7   0        1.71        0.99      0.61 o 
   8   7   0        0.96        0.26      1.20 o 
   9   7   0        0.13       -0.55      0.92 o 
  10   7   0        5.30        5.36      2.00 o 
  -3   8   0       33.02       37.15      3.78 o 
  -2   8   0        0.19        0.34      1.09 o 
  -1   8   0        1.64        2.73      1.21 o 
   0   8   0       10.42        7.33      1.60 o 
   1   8   0      154.51      159.72      5.71 o 
   2   8   0        0.11        0.23      0.76 o 
   3   8   0       91.58       98.66      3.79 o 
   4   8   0      185.82      196.58      4.82 o 
   5   8   0       58.59       60.33      2.19 o 
   6   8   0       67.08       67.51      2.38 o 
   7   8   0       20.02       25.05      1.77 o 
   8   8   0        0.89        0.83      0.94 o 
   9   8   0        3.51        3.59      1.55 o 
  10   8   0        8.92        9.17      2.85 o 
  -2   9   0       41.28       45.67     11.39 o 
  -1   9   0       28.81       26.69      3.23 o 
   0   9   0       59.38       55.78      5.16 o 
   1   9   0       60.66       62.79      3.99 o 
   2   9   0        5.23        3.24      1.50 o 
   3   9   0       24.10       29.85      2.98 o 
   4   9   0       32.69       32.01      2.94 o 
   5   9   0        2.44        3.95      1.38 o 
   6   9   0       13.20       10.82      1.78 o 
   7   9   0        4.69        4.99      1.27 o 
   8   9   0        0.10        1.40      1.25 o 
  -1  10   0        0.02       -1.05      1.61 o 
   0  10   0       10.08       14.08      2.43 o 
   1  10   0        1.67        0.24      1.21 o 
   2  10   0        0.87        1.24      1.32 o 
   3  10   0        3.94        1.54      1.43 o 
   4  10   0        4.10        7.50      3.82 o 
   5  10   0        0.14        1.30      1.04 o 
   6  10   0       11.42        8.37      1.75 o 
   7  10   0        7.94        9.38      1.78 o 
   8  10   0        8.78        6.19      2.15 o 
   2  11   0       15.74       12.92      2.55 o 
   3  11   0       15.15       18.26      2.88 o 
   4  11   0        0.01       -0.39      1.16 o 
   5  11   0        1.78        0.68      1.23 o 
   6  11   0        0.51        2.29      2.02 o 
   7  11   0        3.39        3.54      1.54 o 
  -6 -11   1        0.40        0.60      1.15 o 
  -5 -11   1        3.75        3.52      1.79 o 
  -4 -11   1        1.13        1.21      1.24 o 
  -3 -11   1        0.98        0.88      2.67 o 
  -8 -10   1        3.95        5.40      2.17 o 
  -7 -10   1        1.56        2.30      1.32 o 
  -6 -10   1        3.73        5.61      1.63 o 
  -5 -10   1       34.54       37.28      3.44 o 
  -4 -10   1       94.18       88.77      4.75 o 
  -3 -10   1       29.10       29.39      3.34 o 
  -2 -10   1        6.25        7.18      1.92 o 
  -1 -10   1        2.48        2.10      1.46 o 
   0 -10   1        3.40        6.91      3.31 o 
  -9  -9   1        1.84        2.70      2.19 o 
  -8  -9   1       10.79        8.27      2.15 o 
  -7  -9   1        3.40        3.36      1.31 o 
  -6  -9   1        2.85        3.44      1.17 o 
  -5  -9   1       17.79       18.14      2.31 o 
  -4  -9   1        1.65        4.34      1.37 o 
  -3  -9   1        4.59        3.35      1.40 o 
  -2  -9   1        9.63        9.90      2.91 o 
  -1  -9   1       46.94       49.03      5.90 o 
   0  -9   1       43.95       44.32      3.96 o 
   1  -9   1       59.42       76.11      5.02 o 
   2  -9   1       12.53       23.00      3.29 o 
  -9  -8   1        0.91        0.13      1.51 o 
  -8  -8   1        5.52        6.84      1.49 o 
  -7  -8   1       27.66       27.25      2.25 o 
  -6  -8   1       33.64       31.72      2.17 o 
  -5  -8   1       49.27       49.60      2.42 o 
  -4  -8   1       25.68       26.63      1.99 o 
  -3  -8   1        4.66        3.90      1.20 o 
  -2  -8   1       53.56       49.59      4.10 o 
  -1  -8   1        9.54        9.18      1.71 o 
   0  -8   1        0.39        1.12      1.03 o 
   1  -8   1        6.13        8.37      1.78 o 
   2  -8   1        6.90        7.95      1.92 o 
   3  -8   1        0.65        1.53      1.60 o 
 -10  -7   1        2.10        1.76      1.71 o 
  -9  -7   1        2.47        3.13      3.05 o 
  -8  -7   1       10.86       11.12      1.55 o 
  -7  -7   1        0.22        0.39      0.68 o 
  -6  -7   1        1.62       -0.25      0.51 o 
  -5  -7   1       39.32       37.03      1.87 o 
  -4  -7   1       18.10       18.16      1.34 o 
  -3  -7   1        5.21        5.36      0.83 o 
  -2  -7   1       42.24       38.66      2.15 o 
  -1  -7   1        8.88       11.07      1.38 o 
   0  -7   1        0.07       -0.55      0.55 o 
   1  -7   1      144.46      137.26      5.44 o 
   2  -7   1       51.54       44.92      3.53 o 
   3  -7   1       56.92       53.94      3.99 o 
   4  -7   1       35.01       34.06      3.53 o 
 -10  -6   1       12.19       11.53      2.33 o 
  -9  -6   1       10.67       12.82      2.28 o 
  -8  -6   1       57.02       57.31      2.90 o 
  -7  -6   1       30.84       29.87      1.81 o 
  -6  -6   1       15.76       16.40      1.34 o 
  -5  -6   1      101.95      101.29      2.67 o 
  -4  -6   1      214.59      221.97      3.97 o 
  -3  -6   1      124.66      123.31      2.72 o 
  -2  -6   1      367.05      380.75      5.28 o 
  -1  -6   1       64.82       60.18      1.98 o 
   0  -6   1        0.87       -0.31      0.46 o 
   1  -6   1      101.46       93.67      2.79 o 
   2  -6   1       30.47       26.89      2.51 o 
   3  -6   1        6.43        8.46      1.75 o 
   4  -6   1        2.49        3.54      1.40 o 
 -10  -5   1        0.09        1.53      2.96 o 
  -9  -5   1       13.13       19.52      2.82 o 
  -8  -5   1       15.89       16.98      1.84 o 
  -7  -5   1        0.23       -0.33      0.80 o 
  -6  -5   1       42.52       41.54      1.74 o 
  -5  -5   1        0.57        1.20      0.52 o 
  -4  -5   1        0.92        1.69      0.60 o 
  -3  -5   1      121.14      123.67      3.87 o 
  -2  -5   1      432.00      475.12      5.70 o 
  -1  -5   1      340.53      350.57      4.78 o 
   0  -5   1       82.80       70.57      2.31 o 
   1  -5   1        9.27        8.72      1.01 o 
   2  -5   1       32.73       27.24      1.72 o 
   3  -5   1       40.68       34.77      2.06 o 
   4  -5   1       16.95       12.54      1.44 o 
   5  -5   1       23.38       28.58      2.24 o 
   6  -5   1       65.77       76.55      9.02 o 
 -10  -4   1        4.53        6.22      1.95 o 
  -9  -4   1       12.80       16.11      2.62 o 
  -8  -4   1       45.67       45.80      2.70 o 
  -7  -4   1        4.05        4.81      1.00 o 
  -6  -4   1       14.10       12.59      1.13 o 
  -5  -4   1       43.10       39.79      1.65 o 
  -4  -4   1      343.46      328.58      4.51 o 
  -3  -4   1      220.32      212.09      3.31 o 
  -2  -4   1       78.18       70.58      1.74 o 
  -1  -4   1       15.96       13.51      1.06 o 
   0  -4   1      328.30      367.45      4.76 o 
   1  -4   1        9.26       13.86      1.09 o 
   2  -4   1      234.61      230.32      4.11 o 
   3  -4   1      277.68      247.31      4.63 o 
   4  -4   1      103.83      103.95      4.38 o 
   5  -4   1        1.19        0.16      0.89 o 
   6  -4   1        0.02       -1.12      1.13 o 
   7  -4   1        0.01        2.56      1.97 o 
 -10  -3   1       12.51        9.39      4.58 o 
  -9  -3   1        3.88        4.15      1.68 o 
  -8  -3   1        0.27        0.68      0.63 o 
  -7  -3   1       33.86       31.59      2.95 o 
  -6  -3   1       27.70       27.87      1.50 o 
  -5  -3   1      183.10      158.71      4.23 o 
  -4  -3   1       58.05       47.11      1.50 o 
  -3  -3   1        9.88        6.99      0.65 o 
  -2  -3   1      529.28      541.68      5.56 o 
  -1  -3   1       61.08       69.56      1.53 o 
   0  -3   1      329.47      362.84      4.30 o 
   1  -3   1      581.18      632.35      6.76 o 
   2  -3   1        9.27        9.67      0.93 o 
   3  -3   1      121.67      110.52      3.12 o 
   4  -3   1       49.67       48.17      2.06 o 
   5  -3   1       33.46       32.10      1.98 o 
   6  -3   1       35.75       33.68      3.62 o 
   7  -3   1        9.62       14.70      2.81 o 
 -10  -2   1       31.19       28.63      3.98 o 
  -9  -2   1        7.63       10.10      2.21 o 
  -8  -2   1       20.18       24.42      3.15 o 
  -7  -2   1      146.06      143.72      4.18 o 
  -6  -2   1      200.61      200.67      3.92 o 
  -5  -2   1        3.94        3.37      0.59 o 
  -4  -2   1       89.60       79.66      3.42 o 
  -3  -2   1      915.08      985.49      8.87 o 
  -2  -2   1      824.96      837.46      7.37 o 
  -1  -2   1       67.50       80.60      1.58 o 
   0  -2   1      259.04      273.76      3.45 o 
   1  -2   1       69.57       68.79      1.58 o 
   2  -2   1     3586.26     4078.79     31.50 o 
   3  -2   1      216.32      213.29      5.21 o 
   4  -2   1       81.09       78.83      2.36 o 
   5  -2   1      135.79      130.68      4.88 o 
   6  -2   1      106.99      103.43      3.62 o 
   7  -2   1       35.45       34.98      3.91 o 
   8  -2   1        0.70        0.52      2.72 o 
 -10  -1   1        0.11       -1.24      1.53 o 
  -9  -1   1       14.14       11.10      2.50 o 
  -8  -1   1       54.12       54.37      6.96 o 
  -7  -1   1       22.65       20.41      1.89 o 
  -6  -1   1       32.49       28.88      2.11 o 
  -5  -1   1        0.38        0.99      0.41 o 
  -4  -1   1      121.05      108.96      2.15 o 
  -3  -1   1       40.06       41.30      1.13 o 
  -2  -1   1     4580.06     4599.95     34.06 o 
  -1  -1   1       12.43       13.33      0.53 o 
   0  -1   1     3998.62     4202.86     46.04 o 
   1  -1   1        1.16        0.33      0.24 o 
   2  -1   1       95.11      103.09      2.00 o 
   3  -1   1       21.45       27.85      1.23 o 
   4  -1   1       17.44       17.57      1.51 o 
   5  -1   1      339.98      323.21      5.13 o 
   6  -1   1       73.64       69.02      3.36 o 
   7  -1   1       11.09        9.18      2.03 o 
   8  -1   1        8.23        5.07      1.99 o 
   9  -1   1        6.45        5.95      3.18 o 
  -9   0   1       18.60       24.68      3.66 o 
  -8   0   1      100.86       98.44      5.50 o 
  -7   0   1        9.68       10.33      1.41 o 
  -6   0   1        2.07        1.46      0.87 o 
  -5   0   1       45.13       39.51      1.51 o 
  -4   0   1       78.79       79.99      1.88 o 
  -3   0   1      224.88      223.05      3.02 o 
  -2   0   1     3404.79     3776.72     46.54 o 
  -1   0   1      421.65      463.11      4.84 o 
   0   0   1      932.67     1007.57     10.42 o 
   1   0   1      139.70      148.39      3.20 o 
   2   0   1      534.65      514.24      6.54 o 
   3   0   1      133.17      122.57      2.24 o 
   4   0   1     1019.71     1033.40     10.12 o 
   5   0   1      108.61      106.19      3.64 o 
   6   0   1        2.33        1.90      0.85 o 
   7   0   1        7.54        7.54      1.91 o 
   8   0   1       33.44       32.32      3.85 o 
   9   0   1        6.30        4.28      1.99 o 
  -9   1   1        5.92        7.69      2.45 o 
  -8   1   1        0.31       -0.98      1.59 o 
  -7   1   1       76.56       76.33      3.48 o 
  -6   1   1      174.23      160.19      4.43 o 
  -5   1   1        3.48        5.22      0.73 o 
  -4   1   1      182.11      170.19      3.08 o 
  -3   1   1        8.87       13.02      0.84 o 
  -2   1   1      306.35      318.68      3.67 o 
  -1   1   1      424.44      467.47      4.83 o 
   0   1   1     1315.21     1423.03     12.81 o 
   1   1   1      351.34      377.60      4.30 o 
   2   1   1     2550.10     2785.25     21.26 o 
   3   1   1       85.34       82.98      2.50 o 
   4   1   1       88.15       87.93      2.00 o 
   5   1   1        0.95        1.47      0.67 o 
   6   1   1        7.81        5.42      0.80 o 
   7   1   1       11.16       10.24      2.00 o 
   8   1   1       26.69       25.12      3.37 o 
   9   1   1       14.04       15.93      8.15 o 
  -8   2   1        1.22       -0.60      1.46 o 
  -7   2   1        2.64        1.77      0.92 o 
  -6   2   1      124.20      121.59      3.96 o 
  -5   2   1        2.43        2.33      0.64 o 
  -4   2   1        1.01        0.39      0.46 o 
  -3   2   1      417.39      468.29      9.04 o 
  -2   2   1      136.96      146.32      3.14 o 
  -1   2   1      841.53      876.67      8.05 o 
   0   2   1      396.06      418.26      3.92 o 
   1   2   1     5819.38     5837.12     48.01 o 
   2   2   1    28585.33    21481.00    170.14 o 
   3   2   1      936.77      996.16      8.86 o 
   4   2   1      173.61      157.68      2.70 o 
   5   2   1      161.92      149.81      2.90 o 
   6   2   1        0.16        0.78      0.46 o 
   7   2   1        2.26        0.65      1.27 o 
   8   2   1        0.96        0.71      1.10 o 
   9   2   1        1.14        0.60      1.46 o 
  10   2   1       16.52       19.95      3.39 o 
  -8   3   1       14.89       14.29      3.03 o 
  -7   3   1        4.09        4.61      1.60 o 
  -6   3   1        4.55        5.13      1.08 o 
  -5   3   1       86.07       86.72      2.72 o 
  -4   3   1      112.13      114.55      4.66 o 
  -3   3   1       22.23       18.17      1.23 o 
  -2   3   1      479.73      513.51      6.02 o 
  -1   3   1      140.26      141.91      3.08 o 
   0   3   1      103.61      119.57      2.28 o 
   1   3   1        1.00        2.14      0.56 o 
   2   3   1     2971.48     3239.89     24.59 o 
   3   3   1      582.33      601.29      6.07 o 
   4   3   1      274.67      266.48      3.74 o 
   5   3   1        0.04       -0.13      0.37 o 
   6   3   1        0.13        0.41      0.39 o 
   7   3   1        0.91       -0.16      0.66 o 
   8   3   1        1.34       -0.41      0.91 o 
   9   3   1        4.95        7.07      1.97 o 
  10   3   1       16.84       16.37      3.29 o 
  -7   4   1        2.99        0.49      1.73 o 
  -6   4   1        4.12        5.63      1.33 o 
  -5   4   1        7.58        9.17      1.62 o 
  -4   4   1      129.36      127.07      3.30 o 
  -3   4   1        7.72        7.55      0.95 o 
  -2   4   1        2.02        2.68      0.66 o 
  -1   4   1      207.33      195.67      3.26 o 
   0   4   1     1342.32     1456.47     12.58 o 
   1   4   1      546.82      553.49      8.39 o 
   2   4   1      468.46      449.05      4.90 o 
   3   4   1      257.51      257.38      3.61 o 
   4   4   1      965.99     1021.38     10.38 o 
   5   4   1       22.10       21.30      1.25 o 
   6   4   1       82.68       87.78      3.04 o 
   7   4   1       84.98       90.72      2.67 o 
   8   4   1       10.62       13.34      2.25 o 
   9   4   1        5.12        6.85      2.82 o 
  10   4   1        0.01        0.97      1.47 o 
  -6   5   1       25.16       24.99      3.17 o 
  -5   5   1        9.33        9.16      2.85 o 
  -4   5   1       75.08       75.69      2.68 o 
  -3   5   1       83.01       77.25      2.54 o 
  -2   5   1       71.47       67.50      2.76 o 
  -1   5   1      172.80      153.05      3.08 o 
   0   5   1        6.03        6.25      0.70 o 
   1   5   1       97.35       95.67      2.05 o 
   2   5   1      256.16      263.91      3.72 o 
   3   5   1       52.31       57.37      1.60 o 
   4   5   1      145.52      148.38      2.90 o 
   5   5   1        3.99        4.23      0.70 o 
   6   5   1       43.61       40.69      1.88 o 
   7   5   1        1.14        1.29      0.60 o 
   8   5   1        0.01        0.21      2.25 o 
   9   5   1        2.39        2.91      1.42 o 
  10   5   1        1.54        3.01      1.38 o 
  -6   6   1        1.27       -2.61      3.05 o 
  -5   6   1        7.90       13.87      2.29 o 
  -4   6   1       29.82       31.49      2.62 o 
  -3   6   1       37.47       32.27      2.46 o 
  -2   6   1      333.62      319.78      6.62 o 
  -1   6   1      727.77      709.84      9.45 o 
   0   6   1      162.08      152.33      3.09 o 
   1   6   1       21.54       20.88      1.44 o 
   2   6   1      505.69      488.61      7.42 o 
   3   6   1        5.43        4.60      0.62 o 
   4   6   1        0.95        0.40      0.71 o 
   5   6   1       44.10       37.79      1.64 o 
   6   6   1       96.73       99.70      2.98 o 
   7   6   1        2.73        5.43      0.90 o 
   8   6   1        0.03        0.93      0.99 o 
   9   6   1        1.79       -0.82      1.13 o 
  10   6   1        9.46       11.64      2.39 o 
  -5   7   1        7.77        8.01      2.74 o 
  -4   7   1       42.54       48.82      3.42 o 
  -3   7   1       13.39       18.86      2.16 o 
  -2   7   1        8.22       10.50      1.52 o 
  -1   7   1       81.82       73.03      3.07 o 
   0   7   1      104.72       96.98      4.16 o 
   1   7   1        7.74        8.54      1.22 o 
   2   7   1       58.00       60.10      1.94 o 
   3   7   1       26.41       25.78      1.39 o 
   4   7   1       31.28       27.33      1.44 o 
   5   7   1       23.95       21.19      1.39 o 
   6   7   1       43.54       45.18      2.09 o 
   7   7   1       10.72       12.44      1.38 o 
   8   7   1        0.06       -0.38      1.33 o 
   9   7   1        0.00       -0.60      1.08 o 
  10   7   1        0.10       -0.65      1.27 o 
  -4   8   1       11.81       17.23      3.49 o 
  -3   8   1        3.34        4.31      2.07 o 
  -2   8   1        2.87       -0.42      1.28 o 
  -1   8   1        2.28        2.62      0.92 o 
   0   8   1        8.42        7.48      1.28 o 
   1   8   1      199.94      197.73      5.14 o 
   2   8   1      218.86      218.56      5.25 o 
   3   8   1       17.27       19.07      1.79 o 
   4   8   1      156.65      150.71      4.14 o 
   5   8   1       20.25       17.95      1.38 o 
   6   8   1        1.30        1.91      0.59 o 
   7   8   1        8.89        9.45      1.84 o 
   8   8   1       10.53       10.42      1.55 o 
   9   8   1        1.75        1.81      1.23 o 
  10   8   1        0.74        0.95      1.33 o 
  -2   9   1       38.61       44.82      4.02 o 
  -1   9   1       24.16       23.52      2.94 o 
   0   9   1        6.28        7.93      1.70 o 
   1   9   1        0.13       -0.88      0.88 o 
   2   9   1       14.04       14.49      2.14 o 
   3   9   1       50.03       52.31      6.32 o 
   4   9   1        2.29       -0.03      0.85 o 
   5   9   1        8.45        9.67      1.36 o 
   6   9   1       16.97       16.17      2.36 o 
   7   9   1        0.09        0.25      0.90 o 
   8   9   1        0.26        0.42      1.09 o 
   9   9   1        0.22       -1.09      1.09 o 
  -1  10   1       17.38       13.88      2.63 o 
   0  10   1        0.61       -0.12      1.23 o 
   1  10   1        0.65        0.71      1.11 o 
   2  10   1       12.01       11.08      2.12 o 
   3  10   1       30.22       30.64      3.22 o 
   4  10   1        9.85        9.03      3.65 o 
   5  10   1       21.00       21.44      2.60 o 
   6  10   1       44.73       50.15      3.39 o 
   7  10   1       18.64       19.54      2.47 o 
   8  10   1        9.35       10.36      2.79 o 
   1  11   1       13.28       13.09      2.48 o 
   2  11   1       34.82       39.10      5.04 o 
   3  11   1       22.07       27.16      3.35 o 
   4  11   1        0.42        0.77      1.23 o 
   5  11   1        7.41        7.09      1.81 o 
   6  11   1        2.05        3.80      1.83 o 
   7  11   1        0.83        1.42      1.60 o 
  -7 -10   2        0.39        0.67      2.45 o 
  -6 -10   2       19.19       23.78      3.13 o 
  -5 -10   2       64.53       68.49      6.78 o 
  -4 -10   2        4.10        3.80      1.77 o 
  -3 -10   2        1.56        2.74      1.47 o 
  -2 -10   2        1.88        1.06      1.38 o 
  -1 -10   2        0.13       -0.09      1.17 o 
  -9  -9   2        2.72        1.36      1.98 o 
  -7  -9   2        1.25        0.34      1.09 o 
  -6  -9   2        0.53        1.72      1.10 o 
  -5  -9   2        9.26       11.83      2.06 o 
  -4  -9   2       13.38       16.45      2.38 o 
  -3  -9   2       20.81       17.19      4.05 o 
  -2  -9   2        0.45        2.95      1.20 o 
  -1  -9   2        4.02        4.09      2.48 o 
   0  -9   2       29.54       30.63      3.51 o 
   1  -9   2       10.47       12.32      2.45 o 
  -9  -8   2        0.01       -0.16      1.16 o 
  -8  -8   2        0.30        2.35      1.21 o 
  -7  -8   2        1.23        1.83      0.89 o 
  -6  -8   2       24.52       24.34      2.14 o 
  -5  -8   2        9.73       10.86      1.41 o 
  -4  -8   2       29.74       25.28      2.06 o 
  -3  -8   2      150.66      145.18      5.53 o 
  -2  -8   2      173.01      169.24      6.08 o 
  -1  -8   2       72.68       80.26      4.26 o 
   0  -8   2       30.57       31.91      3.23 o 
   1  -8   2        0.26        0.98      1.11 o 
   2  -8   2        8.84        8.75      5.39 o 
 -10  -7   2        0.03       -0.89      1.18 o 
  -9  -7   2        0.86        1.48      1.26 o 
  -8  -7   2        6.06        7.29      1.35 o 
  -7  -7   2       12.61       13.25      1.59 o 
  -6  -7   2       20.15       17.14      1.76 o 
  -5  -7   2        1.90        1.15      0.66 o 
  -4  -7   2        0.93        1.42      0.74 o 
  -3  -7   2       27.98       25.93      1.96 o 
  -2  -7   2        0.49        0.52      0.68 o 
  -1  -7   2       18.14       18.21      3.08 o 
   0  -7   2       13.03       17.27      4.16 o 
   1  -7   2       51.82       48.62      3.62 o 
   2  -7   2       80.23       69.74      4.21 o 
   3  -7   2       43.60       43.64      8.34 o 
   4  -7   2        9.19       12.03      2.97 o 
 -10  -6   2       12.14       14.57      2.61 o 
  -9  -6   2        9.07        8.55      2.10 o 
  -8  -6   2       29.82       31.06      2.48 o 
  -7  -6   2        5.11        3.54      1.33 o 
  -6  -6   2       20.50       23.88      1.61 o 
  -5  -6   2       63.94       64.09      2.21 o 
  -4  -6   2       97.35       84.08      2.37 o 
  -3  -6   2      204.06      206.45      4.17 o 
  -2  -6   2      111.41      106.41      3.17 o 
  -1  -6   2       25.09       20.25      1.70 o 
   0  -6   2      112.32       96.19      3.26 o 
   1  -6   2       12.74       15.33      1.65 o 
   2  -6   2        1.25        0.74      0.69 o 
   3  -6   2        8.56        6.01      1.27 o 
   4  -6   2        1.30        1.13      1.34 o 
 -10  -5   2        0.17        0.82      2.16 o 
  -9  -5   2        3.31        3.54      1.43 o 
  -8  -5   2       23.99       23.03      2.87 o 
  -7  -5   2       19.92       20.25      1.93 o 
  -6  -5   2        2.01        1.70      0.60 o 
  -5  -5   2       33.00       32.70      1.86 o 
  -4  -5   2        7.02        7.39      0.84 o 
  -3  -5   2      203.71      192.48      3.38 o 
  -2  -5   2        3.56        4.36      0.64 o 
  -1  -5   2       45.73       47.02      1.71 o 
   0  -5   2       21.56       21.69      1.36 o 
   1  -5   2       67.99       59.40      2.11 o 
   2  -5   2        6.95       10.89      1.23 o 
   3  -5   2       69.39       69.66      3.33 o 
   4  -5   2       42.37       44.07      2.80 o 
   5  -5   2       53.73       60.17      4.46 o 
 -10  -4   2        0.34       -1.19      1.19 o 
  -9  -4   2       10.23       13.32      2.39 o 
  -8  -4   2       56.17       59.07      3.12 o 
  -7  -4   2       33.51       34.22      2.36 o 
  -6  -4   2      378.27      370.14      5.45 o 
  -5  -4   2      411.23      394.55      5.49 o 
  -4  -4   2       68.45       63.35      1.89 o 
  -3  -4   2      216.96      208.26      3.30 o 
  -2  -4   2      322.87      325.20      4.23 o 
  -1  -4   2       72.95       68.98      1.71 o 
   0  -4   2      341.45      337.81      4.62 o 
   1  -4   2      143.29      144.63      3.04 o 
   2  -4   2       61.93       55.55      2.06 o 
   3  -4   2      111.39       99.80      2.94 o 
   4  -4   2       65.07       54.32      2.96 o 
   5  -4   2        0.06        0.77      0.73 o 
   6  -4   2        0.77        0.82      1.66 o 
 -10  -3   2        1.58        2.78      1.72 o 
  -9  -3   2        0.20        0.75      1.20 o 
  -8  -3   2        0.00       -0.77      1.11 o 
  -7  -3   2       18.84       18.70      1.80 o 
  -6  -3   2       38.99       40.48      2.30 o 
  -5  -3   2       63.28       56.66      3.33 o 
  -4  -3   2      308.09      299.88      4.21 o 
  -3  -3   2       51.44       49.26      1.46 o 
  -2  -3   2       35.13       42.62      1.21 o 
  -1  -3   2      648.73      742.66      7.17 o 
   0  -3   2     1239.31     1521.00     13.06 o 
   1  -3   2      297.45      309.50      4.31 o 
   2  -3   2        3.02        2.14      0.56 o 
   3  -3   2        0.02        0.60      0.53 o 
   4  -3   2        6.67        7.60      1.04 o 
   5  -3   2       46.55       42.87      2.21 o 
   6  -3   2        3.92        3.99      1.46 o 
   7  -3   2       20.03       25.67      3.51 o 
 -10  -2   2        5.21        9.73      2.67 o 
  -9  -2   2       28.28       29.85      5.39 o 
  -8  -2   2       25.74       27.33      2.36 o 
  -7  -2   2       30.72       35.24      2.38 o 
  -6  -2   2      257.76      263.91      6.18 o 
  -5  -2   2        5.92        9.69      0.85 o 
  -4  -2   2       45.03       40.44      1.32 o 
  -3  -2   2     1103.49     1144.48     10.16 o 
  -2  -2   2     2361.28     2428.25     19.01 o 
  -1  -2   2      302.07      310.61      4.25 o 
   0  -2   2      316.69      308.01      5.08 o 
   1  -2   2        0.28        0.88      0.36 o 
   2  -2   2       37.59       36.68      1.57 o 
   3  -2   2        1.09        1.31      0.55 o 
   4  -2   2      250.58      237.46      4.34 o 
   5  -2   2      173.70      168.74      5.81 o 
   6  -2   2       13.98       13.44      1.83 o 
   7  -2   2        0.08        1.53      2.41 o 
   8  -2   2        0.03        0.22      1.64 o 
 -10  -1   2        1.33        1.92      1.88 o 
  -9  -1   2        9.76       15.17      2.81 o 
  -8  -1   2       50.84       46.22      4.24 o 
  -7  -1   2        5.33        6.81      1.15 o 
  -6  -1   2        0.71        1.35      0.67 o 
  -5  -1   2      181.10      180.70      3.50 o 
  -4  -1   2       22.52       25.30      1.39 o 
  -3  -1   2      454.95      459.58      4.83 o 
  -2  -1   2     2513.36     2568.76     26.06 o 
  -1  -1   2      433.30      430.93      4.21 o 
   0  -1   2     1265.14     1358.51     10.09 o 
   1  -1   2      219.05      260.40      3.16 o 
   2  -1   2      563.36      644.92      6.60 o 
   3  -1   2      390.40      409.95      6.39 o 
   4  -1   2       29.74       31.48      1.54 o 
   5  -1   2      139.27      129.51      3.13 o 
   6  -1   2       45.92       42.93      3.80 o 
   7  -1   2       32.09       38.23      3.92 o 
   8  -1   2        9.78       13.17      2.64 o 
  -9   0   2       13.71       14.78      3.92 o 
  -8   0   2       92.20       91.06      5.17 o 
  -7   0   2       41.56       40.65      3.01 o 
  -6   0   2      116.58      112.69      3.57 o 
  -5   0   2      470.09      438.82      5.36 o 
  -4   0   2      669.49      700.23     12.29 o 
  -3   0   2        1.00        3.36      0.59 o 
  -2   0   2       27.25       35.04      1.59 o 
  -1   0   2     1586.21     1741.12     16.04 o 
   0   0   2      313.28      331.98      3.27 o 
   1   0   2        1.86        0.43      0.23 o 
   2   0   2      232.50      242.95      3.91 o 
   3   0   2      250.36      261.90      3.61 o 
   4   0   2     1090.92     1108.04     10.78 o 
   5   0   2      111.92      109.05      2.67 o 
   6   0   2       83.61       81.97      3.29 o 
   7   0   2       54.88       59.77      4.64 o 
   8   0   2       22.00       26.55      3.58 o 
   9   0   2        5.13        5.64      2.19 o 
  -9   1   2        6.61        4.82      2.15 o 
  -8   1   2        0.37       -1.81      3.98 o 
  -7   1   2       30.04       30.14      2.40 o 
  -6   1   2      168.19      154.40      4.54 o 
  -5   1   2       22.84       23.77      1.26 o 
  -4   1   2        0.31       -0.06      0.30 o 
  -3   1   2        2.03        4.16      0.46 o 
  -2   1   2      391.06      405.86      4.65 o 
  -1   1   2      406.59      454.27      6.00 o 
   0   1   2      433.50      431.07      3.98 o 
   1   1   2      231.25      249.61      2.70 o 
   2   1   2      520.58      547.73      6.59 o 
   3   1   2        0.34       -0.17      0.24 o 
   4   1   2      148.44      140.91      2.57 o 
   5   1   2       47.50       48.90      1.65 o 
   6   1   2        0.51        0.13      0.96 o 
   7   1   2       85.20       99.26      9.66 o 
   8   1   2       47.28       46.60      9.95 o 
   9   1   2       12.97       12.34      2.79 o 
  -8   2   2        4.68        6.72      2.10 o 
  -7   2   2       43.56       45.79      2.84 o 
  -6   2   2      214.68      208.23      5.49 o 
  -5   2   2       11.84        9.56      1.27 o 
  -4   2   2        9.18        8.55      0.86 o 
  -3   2   2      194.65      183.37      3.06 o 
  -2   2   2       20.69       19.31      0.90 o 
  -1   2   2      125.96      121.12      1.88 o 
   0   2   2     1106.04     1235.41      9.07 o 
   1   2   2       32.44       29.72      0.92 o 
   2   2   2     2702.86     2834.26     21.76 o 
   3   2   2      899.89      941.55     11.10 o 
   4   2   2        8.76        4.88      0.57 o 
   5   2   2      109.09      111.24      2.42 o 
   6   2   2      220.70      213.23      5.20 o 
   7   2   2        1.05        0.65      0.78 o 
   8   2   2        4.38        3.83      1.57 o 
   9   2   2       16.44       13.77      2.98 o 
  -8   3   2       13.40       17.34      2.96 o 
  -7   3   2       11.18       11.96      3.54 o 
  -6   3   2       11.59       12.73      1.61 o 
  -5   3   2      231.83      218.39      6.17 o 
  -4   3   2      684.90      657.92      7.91 o 
  -3   3   2       10.69       11.07      0.95 o 
  -2   3   2      168.57      161.52      2.84 o 
  -1   3   2       62.04       72.24      1.61 o 
   0   3   2      645.40      700.94      7.93 o 
   1   3   2       37.08       40.64      1.15 o 
   2   3   2      130.59      148.45      2.45 o 
   3   3   2       28.26       28.13      1.35 o 
   4   3   2      287.49      304.82      4.37 o 
   5   3   2       97.15      100.52      2.50 o 
   6   3   2       10.36        9.71      0.96 o 
   7   3   2        2.65        3.50      1.06 o 
   8   3   2        0.06       -0.05      0.97 o 
   9   3   2        0.03       -1.20      1.20 o 
  10   3   2        7.13        7.15      4.20 o 
  -7   4   2        2.44        7.05      1.48 o 
  -6   4   2        0.01        1.44      0.88 o 
  -5   4   2        7.92       11.03      1.51 o 
  -4   4   2       72.99       66.70      3.49 o 
  -3   4   2       31.28       34.74      1.69 o 
  -2   4   2       29.77       21.75      1.21 o 
  -1   4   2      192.03      215.94      3.28 o 
   0   4   2        7.95        8.11      0.75 o 
   1   4   2      928.36      956.18     10.50 o 
   2   4   2      118.70      112.77      1.98 o 
   3   4   2      733.57      780.37      7.60 o 
   4   4   2     4012.97     4014.95     31.14 o 
   5   4   2      583.40      574.38      7.87 o 
   6   4   2       56.97       56.52      2.45 o 
   7   4   2       28.56       28.30      2.27 o 
   8   4   2        4.40        5.54      1.57 o 
   9   4   2        2.25        0.24      1.76 o 
  10   4   2        2.80        2.59      1.55 o 
  -7   5   2       10.26       11.17      4.48 o 
  -6   5   2       33.38       40.04      4.02 o 
  -5   5   2       24.07       26.86      3.81 o 
  -4   5   2        0.29       -0.20      0.56 o 
  -3   5   2       26.11       27.03      1.67 o 
  -2   5   2      338.74      355.86      5.28 o 
  -1   5   2      168.02      161.41      3.17 o 
   0   5   2      642.41      636.36      6.72 o 
   1   5   2       79.74       79.80      2.81 o 
   2   5   2        9.96        9.39      0.68 o 
   3   5   2      135.14      137.69      2.53 o 
   4   5   2     1012.75     1114.69     12.06 o 
   5   5   2       61.78       58.63      1.86 o 
   6   5   2      136.03      128.65      2.97 o 
   7   5   2        5.73        5.55      1.11 o 
   8   5   2        2.03        2.22      1.20 o 
   9   5   2        0.07        0.90      1.82 o 
  10   5   2        0.47       -1.20      1.20 o 
  -6   6   2       19.19       25.65      5.32 o 
  -5   6   2        4.92       10.72      2.15 o 
  -4   6   2        2.82        4.15      1.20 o 
  -3   6   2       71.83       64.29      3.06 o 
  -2   6   2       98.48       95.42      3.41 o 
  -1   6   2      174.86      168.52      3.35 o 
   0   6   2        4.79        3.48      0.58 o 
   1   6   2      174.73      145.95      2.62 o 
   2   6   2      266.38      246.15      3.64 o 
   3   6   2      431.18      446.19      6.68 o 
   4   6   2      163.66      148.56      3.66 o 
   5   6   2       51.69       50.89      1.85 o 
   6   6   2      229.90      204.82      4.80 o 
   7   6   2       23.31       24.84      3.45 o 
   8   6   2       28.63       24.73      2.97 o 
   9   6   2       15.30       13.81      2.62 o 
  10   6   2        2.28        2.06      1.58 o 
  -5   7   2       22.34       31.31      3.79 o 
  -4   7   2       23.61       31.87      3.54 o 
  -3   7   2       18.37       18.55      2.08 o 
  -2   7   2      123.79      112.85      4.02 o 
  -1   7   2        7.26        6.97      1.18 o 
   0   7   2       29.93       29.36      2.15 o 
   1   7   2      127.65      118.78      3.90 o 
   2   7   2        0.79        1.38      0.60 o 
   3   7   2       12.03       13.45      1.01 o 
   4   7   2      105.04       89.98      2.35 o 
   5   7   2        3.13        3.52      0.66 o 
   6   7   2       38.57       37.02      2.21 o 
   7   7   2        0.57        2.00      0.78 o 
   8   7   2       22.67       21.56      2.17 o 
   9   7   2        0.00       -0.19      1.09 o 
  10   7   2        0.64        1.88      2.77 o 
  -4   8   2        0.00        1.95      1.91 o 
  -3   8   2        3.31        0.04      1.14 o 
  -2   8   2       20.92       18.20      2.07 o 
  -1   8   2       52.40       49.63      3.06 o 
   0   8   2      367.78      340.84      7.20 o 
   1   8   2      261.63      247.55      6.39 o 
   2   8   2       38.44       39.78      3.28 o 
   3   8   2       20.27       19.02      1.76 o 
   4   8   2       86.86       74.45      4.69 o 
   5   8   2        6.16        6.81      1.14 o 
   6   8   2        4.63        5.33      0.90 o 
   7   8   2        8.64       10.73      1.41 o 
   8   8   2       32.64       33.55      3.65 o 
   9   8   2        2.56        0.77      1.19 o 
  10   8   2        0.23        2.39      1.47 o 
  -3   9   2       14.09       16.23      2.65 o 
  -2   9   2       55.49       65.66      4.58 o 
  -1   9   2        4.15        5.07      2.29 o 
   0   9   2        9.32       11.26      1.64 o 
   1   9   2       20.65       19.21      2.01 o 
   2   9   2        3.17        2.44      1.00 o 
   3   9   2        1.31        0.59      0.67 o 
   4   9   2        3.12        1.31      0.74 o 
   5   9   2        1.30        2.69      0.88 o 
   6   9   2       21.25       20.55      1.92 o 
   7   9   2        5.95        4.68      1.32 o 
   8   9   2        1.37        1.79      1.29 o 
   9   9   2        2.58        4.33      1.50 o 
  -1  10   2        2.21        2.45      1.45 o 
   0  10   2        4.70        4.24      1.56 o 
   1  10   2        2.68        0.91      1.30 o 
   2  10   2       15.66       19.57      3.18 o 
   3  10   2       56.61       56.36      3.97 o 
   4  10   2       28.11       28.02      2.92 o 
   5  10   2       10.54       10.72      1.56 o 
   6  10   2       57.84       58.94      2.99 o 
   7  10   2        8.64        9.04      1.42 o 
   8  10   2        1.25        1.59      1.31 o 
   9  10   2        1.41        4.74      2.52 o 
   0  11   2       28.45       41.75     10.66 o 
   1  11   2       16.73       11.41      2.46 o 
   2  11   2        8.01        4.42      4.93 o 
   3  11   2        0.43       -0.56      1.18 o 
   4  11   2        0.20        0.53      1.11 o 
   5  11   2        6.23        4.65      1.60 o 
   6  11   2        1.64        1.46      1.20 o 
   7  11   2        0.39        1.80      1.79 o 
   8  11   2        3.01        5.25      2.35 o 
   3  12   2        0.10        0.18      1.28 o 
   4  12   2        0.57        0.51      1.13 o 
   5  12   2        0.31        0.87      1.25 o 
   6  12   2        1.92        3.01      1.49 o 
  -7 -10   3        0.15        3.05      1.62 o 
  -6 -10   3        5.25        4.51      2.43 o 
  -5 -10   3        0.68       -1.16      1.19 o 
  -4 -10   3        0.01        0.70      1.25 o 
  -3 -10   3        0.01        0.18      1.74 o 
  -2 -10   3        3.06        2.45      1.30 o 
  -8  -9   3        4.37        3.34      1.63 o 
  -7  -9   3        0.39        2.22      1.15 o 
  -6  -9   3        0.42       -0.24      0.98 o 
  -5  -9   3       56.65       63.04      9.74 o 
  -4  -9   3       17.79       19.49      5.12 o 
  -3  -9   3        5.09        6.28      1.68 o 
  -2  -9   3       21.87       22.10      5.57 o 
  -1  -9   3       14.47       14.57      2.53 o 
   0  -9   3       13.67        9.16      2.15 o 
  -9  -8   3        1.10        0.55      1.37 o 
  -8  -8   3        0.08        0.45      1.31 o 
  -7  -8   3       12.82        9.13      1.96 o 
  -6  -8   3       41.52       36.59      2.65 o 
  -5  -8   3        0.67        1.14      1.10 o 
  -4  -8   3       41.51       45.81      2.73 o 
  -3  -8   3      130.72      127.86      6.87 o 
  -2  -8   3       16.57       15.04      2.28 o 
  -1  -8   3       13.38       12.34      4.09 o 
   0  -8   3        1.52        1.81      1.17 o 
   1  -8   3        2.05        1.99      1.39 o 
   2  -8   3       28.67       32.36      3.64 o 
  -9  -7   3        0.22        1.20      1.26 o 
  -8  -7   3        0.16       -1.00      1.05 o 
  -7  -7   3        4.28        4.58      1.44 o 
  -6  -7   3       12.89       12.63      2.35 o 
  -5  -7   3       10.21       12.93      1.56 o 
  -4  -7   3        3.50        2.19      1.82 o 
  -3  -7   3      144.15      146.34      4.22 o 
  -2  -7   3       31.22       34.00      2.55 o 
  -1  -7   3        2.91        2.96      1.01 o 
   0  -7   3        3.97        3.03      1.00 o 
   1  -7   3       14.60       12.33      2.02 o 
   2  -7   3       29.95       25.42      3.04 o 
   3  -7   3       35.11       31.30      6.21 o 
 -10  -6   3        5.25        2.47      1.70 o 
  -9  -6   3        6.99        8.28      3.23 o 
  -8  -6   3        0.01       -0.15      0.73 o 
  -7  -6   3        3.01        1.92      0.72 o 
  -6  -6   3        0.06        0.35      0.57 o 
  -5  -6   3       19.63       21.13      1.82 o 
  -4  -6   3      125.00      109.65      3.44 o 
  -3  -6   3       80.20       75.60      3.70 o 
  -2  -6   3       87.98       74.82      2.84 o 
  -1  -6   3      165.55      148.38      4.13 o 
   0  -6   3      201.39      177.61      4.66 o 
   1  -6   3      256.55      246.46      5.81 o 
   2  -6   3       40.45       45.01      2.84 o 
   3  -6   3        0.06       -0.77      0.77 o 
   4  -6   3       22.01       29.15      5.44 o 
 -10  -5   3        0.64        0.03      1.36 o 
  -9  -5   3        0.03        0.71      0.90 o 
  -8  -5   3        2.68        2.56      1.51 o 
  -7  -5   3        0.47        1.01      0.69 o 
  -6  -5   3       33.79       33.42      1.84 o 
  -5  -5   3       34.46       37.49      2.32 o 
  -4  -5   3       11.71       13.44      1.09 o 
  -3  -5   3       13.08       15.91      1.11 o 
  -2  -5   3        0.84        0.39      1.20 o 
  -1  -5   3      169.11      165.01      4.06 o 
   0  -5   3       57.09       47.82      2.30 o 
   1  -5   3       31.36       36.83      3.16 o 
   2  -5   3        3.50        8.04      1.26 o 
   3  -5   3       86.29       84.61      3.35 o 
   4  -5   3       68.58       62.31      3.36 o 
   5  -5   3       31.95       39.54      4.05 o 
 -10  -4   3        8.60        8.77      2.08 o 
  -9  -4   3       20.35       19.10      2.29 o 
  -8  -4   3       41.69       39.31      2.82 o 
  -7  -4   3      105.65       94.22      3.49 o 
  -6  -4   3       86.92       91.98      2.58 o 
  -5  -4   3        7.98        7.76      0.91 o 
  -4  -4   3       38.83       32.85      1.51 o 
  -3  -4   3      145.88      146.60      2.82 o 
  -2  -4   3      245.59      220.40      3.28 o 
  -1  -4   3      908.49      978.15     14.67 o 
   0  -4   3      423.29      436.60      5.49 o 
   1  -4   3       66.71       65.73      2.07 o 
   2  -4   3       38.62       35.32      1.79 o 
   3  -4   3       12.41       11.87      1.30 o 
   4  -4   3        0.83        2.29      0.78 o 
   5  -4   3        0.58        1.18      1.44 o 
   6  -4   3        2.14        0.88      1.98 o 
 -10  -3   3        0.53        0.59      2.00 o 
  -9  -3   3        0.59       -1.01      1.01 o 
  -8  -3   3        0.27       -0.74      0.74 o 
  -7  -3   3       16.45       15.17      1.68 o 
  -6  -3   3      153.83      143.22      4.05 o 
  -5  -3   3        1.08        1.70      0.53 o 
  -4  -3   3       38.12       31.78      1.65 o 
  -3  -3   3       92.54       94.95      2.13 o 
  -2  -3   3       35.34       40.40      1.23 o 
  -1  -3   3      533.84      583.54      7.75 o 
   0  -3   3       42.54       51.71      1.90 o 
   1  -3   3       50.00       55.12      2.36 o 
   2  -3   3       61.08       55.30      2.10 o 
   3  -3   3       58.68       50.21      2.04 o 
   4  -3   3        5.12        2.08      0.74 o 
   5  -3   3       27.66       29.96      2.61 o 
   6  -3   3       38.98       37.33      4.50 o 
   7  -3   3       29.13       24.14      3.43 o 
 -10  -2   3        0.03       -1.51      1.51 o 
  -9  -2   3        0.39       -0.43      2.10 o 
  -8  -2   3        0.37        1.93      0.91 o 
  -7  -2   3       40.61       40.29      2.59 o 
  -6  -2   3      134.18      134.89      3.90 o 
  -5  -2   3      346.73      343.82      5.14 o 
  -4  -2   3     2301.56     2325.96     19.32 o 
  -3  -2   3      701.42      729.85      7.35 o 
  -2  -2   3       89.06       76.04      1.69 o 
  -1  -2   3      530.39      540.38      6.85 o 
   0  -2   3       92.11       78.46      2.21 o 
   1  -2   3      228.88      210.92      3.23 o 
   2  -2   3      528.76      510.84      7.24 o 
   3  -2   3       57.04       56.38      1.93 o 
   4  -2   3       13.69       11.52      1.18 o 
   5  -2   3       44.81       40.48      2.82 o 
   6  -2   3       14.19       12.42      2.50 o 
   7  -2   3        0.75        1.78      1.66 o 
 -10  -1   3        2.68        3.11      1.88 o 
  -9  -1   3        0.19        2.28      1.56 o 
  -8  -1   3        5.22        5.10      1.22 o 
  -7  -1   3        9.11        7.57      1.28 o 
  -6  -1   3        1.15        1.50      0.75 o 
  -5  -1   3       15.65       17.05      1.54 o 
  -4  -1   3      263.64      278.33      7.61 o 
  -3  -1   3        4.17        5.46      0.54 o 
  -2  -1   3      108.17      108.10      2.13 o 
  -1  -1   3       10.46       10.55      0.62 o 
   0  -1   3       30.94       28.19      0.79 o 
   1  -1   3     1113.47     1265.58     16.79 o 
   2  -1   3      382.81      429.78      5.08 o 
   3  -1   3      175.77      164.68      3.08 o 
   4  -1   3       25.98       22.76      1.37 o 
   5  -1   3        0.01        0.79      0.56 o 
   6  -1   3       16.69       16.83      2.03 o 
   7  -1   3       11.39       13.91      2.60 o 
   8  -1   3        3.03        3.46      2.02 o 
  -9   0   3        0.54        2.07      2.77 o 
  -8   0   3       15.37       15.85      1.87 o 
  -7   0   3      119.52      111.93      7.36 o 
  -6   0   3       41.61       38.27      2.24 o 
  -5   0   3       69.35       64.36      2.50 o 
  -4   0   3      839.10      864.88     10.62 o 
  -3   0   3       51.05       61.99      2.00 o 
  -2   0   3       78.83       77.98      1.46 o 
  -1   0   3     3184.06     3443.93     25.97 o 
   0   0   3      940.95      978.19      8.36 o 
   1   0   3      415.93      417.23      4.38 o 
   2   0   3       51.00       36.10      1.07 o 
   3   0   3        8.96       11.96      0.84 o 
   4   0   3      207.48      192.61      3.35 o 
   5   0   3       20.89       22.25      1.35 o 
   6   0   3       35.83       36.35      2.67 o 
   7   0   3       28.02       34.58      3.82 o 
   8   0   3        1.06       -0.04      2.43 o 
   9   0   3        0.53        3.79      2.03 o 
  -9   1   3        1.27        1.70      1.80 o 
  -8   1   3       11.99       14.81      1.93 o 
  -7   1   3        5.92        5.40      1.21 o 
  -6   1   3       53.41       47.49      3.69 o 
  -5   1   3        6.43        5.62      1.00 o 
  -4   1   3        3.47        1.03      0.53 o 
  -3   1   3      580.89      594.89      8.18 o 
  -2   1   3      913.17      976.09      8.67 o 
  -1   1   3      181.26      201.11      2.74 o 
   0   1   3      306.88      297.11      3.32 o 
   1   1   3     1500.62     1497.44     12.14 o 
   2   1   3       20.47       18.77      1.14 o 
   3   1   3       18.45       16.97      1.31 o 
   4   1   3       94.72      104.18      2.10 o 
   5   1   3       37.18       39.17      1.51 o 
   6   1   3        6.73        8.03      1.75 o 
   7   1   3      141.57      134.76      5.97 o 
   8   1   3        8.10        9.23      2.31 o 
   9   1   3        5.24        6.69      3.90 o 
  -8   2   3        6.43        9.67      1.86 o 
  -7   2   3       60.49       63.45      4.55 o 
  -6   2   3      305.32      294.19      6.51 o 
  -5   2   3      113.22      111.63      3.85 o 
  -4   2   3      105.13      104.49      2.28 o 
  -3   2   3      783.92      812.46      8.10 o 
  -2   2   3     1106.79     1215.50     10.67 o 
  -1   2   3      135.70      146.08      2.15 o 
   0   2   3      227.27      220.80      2.84 o 
   1   2   3       24.27       20.17      0.99 o 
   2   2   3      857.53      895.49      8.11 o 
   3   2   3       30.54       36.47      1.60 o 
   4   2   3      159.58      145.65      3.61 o 
   5   2   3       71.25       78.75      1.83 o 
   6   2   3      318.47      298.95      6.50 o 
   7   2   3      108.34      114.53      4.26 o 
   8   2   3       21.31       26.46      3.47 o 
   9   2   3        3.66        3.17      1.86 o 
  -8   3   3        9.92       15.37      2.72 o 
  -7   3   3       16.17       18.65      3.35 o 
  -6   3   3       24.21       22.91      2.11 o 
  -5   3   3       29.85       27.90      2.17 o 
  -4   3   3      168.71      147.33      3.09 o 
  -3   3   3        0.54        0.72      0.46 o 
  -2   3   3       43.42       53.81      1.50 o 
  -1   3   3       32.99       46.03      1.22 o 
   0   3   3     1099.37     1215.12     10.41 o 
   1   3   3       51.20       52.76      1.36 o 
   2   3   3       75.99       76.98      2.43 o 
   3   3   3       71.26       66.74      1.56 o 
   4   3   3      101.10      108.22      1.91 o 
   5   3   3        2.66        3.80      0.53 o 
   6   3   3       69.83       66.45      2.88 o 
   7   3   3        4.25        4.32      1.10 o 
   8   3   3        0.89       -1.03      1.03 o 
   9   3   3       48.55       48.64      4.88 o 
  10   3   3       17.62       22.35      5.94 o 
  -7   4   3       14.14       15.88      2.05 o 
  -6   4   3        3.24        3.65      1.05 o 
  -5   4   3       44.24       45.78      2.66 o 
  -4   4   3      611.04      603.50      7.77 o 
  -3   4   3        8.64        8.29      0.93 o 
  -2   4   3       10.77        7.12      0.76 o 
  -1   4   3      243.85      254.77      3.52 o 
   0   4   3        0.89        1.67      0.56 o 
   1   4   3       35.38       46.42      1.66 o 
   2   4   3      200.00      207.82      2.92 o 
   3   4   3      245.50      229.57      3.26 o 
   4   4   3      993.22     1040.78     11.09 o 
   5   4   3      118.36      121.40      2.40 o 
   6   4   3        0.27       -0.09      0.53 o 
   7   4   3       31.60       33.81      2.52 o 
   8   4   3       35.30       34.94      3.67 o 
   9   4   3        1.24        0.99      1.27 o 
  10   4   3        3.65        4.24      1.95 o 
  -7   5   3        0.00       -0.84      1.38 o 
  -6   5   3       28.29       39.11      3.96 o 
  -5   5   3        0.40       -0.75      0.86 o 
  -4   5   3        3.10        3.01      0.75 o 
  -3   5   3      623.41      603.11      8.78 o 
  -2   5   3      811.77      816.67     11.79 o 
  -1   5   3       50.85       50.10      1.54 o 
   0   5   3      186.05      173.13      3.88 o 
   1   5   3       95.28      115.92      4.05 o 
   2   5   3      224.85      262.97      3.48 o 
   3   5   3        0.54        0.15      0.32 o 
   4   5   3       13.78       13.51      1.30 o 
   5   5   3        8.42        9.39      0.86 o 
   6   5   3       10.24       10.04      1.31 o 
   7   5   3        8.32       12.10      1.69 o 
   8   5   3        1.16       -0.50      0.84 o 
   9   5   3        0.04        0.63      3.31 o 
  10   5   3        1.87       -0.17      1.51 o 
  -6   6   3        9.35       10.79      2.47 o 
  -5   6   3        7.58       12.17      2.98 o 
  -4   6   3        0.23        2.09      3.81 o 
  -3   6   3        3.46        2.68      0.91 o 
  -2   6   3       70.58       65.82      2.85 o 
  -1   6   3        0.48       -0.05      0.93 o 
   0   6   3        9.24        5.98      1.04 o 
   1   6   3       11.91       13.75      1.36 o 
   2   6   3       38.07       42.35      1.62 o 
   3   6   3      146.95      146.84      2.76 o 
   4   6   3       31.91       28.70      2.16 o 
   5   6   3      224.45      217.38      5.41 o 
   6   6   3      753.83      747.40      8.62 o 
   7   6   3       87.83       85.77      3.38 o 
   8   6   3        3.19        5.61      1.21 o 
   9   6   3        6.47        5.14      1.90 o 
  10   6   3        1.53       -1.15      2.26 o 
  -5   7   3        7.14        9.74      2.25 o 
  -4   7   3       59.56       60.00     11.95 o 
  -3   7   3       18.98       15.94      1.90 o 
  -2   7   3        8.59        9.15      1.41 o 
  -1   7   3      114.89      110.04      3.72 o 
   0   7   3      425.60      415.59      7.43 o 
   1   7   3       55.60       51.46      2.39 o 
   2   7   3      296.65      259.39      5.31 o 
   3   7   3       10.74        9.98      1.21 o 
   4   7   3        5.53        6.59      0.87 o 
   5   7   3       24.11       23.72      1.40 o 
   6   7   3      182.05      174.59      3.61 o 
   7   7   3       21.87       23.59      2.08 o 
   8   7   3       18.38       14.45      1.80 o 
   9   7   3        1.46        2.65      1.38 o 
  10   7   3        0.23        1.54      1.36 o 
  -4   8   3       36.02       43.24      4.45 o 
  -3   8   3        4.50        6.89      1.55 o 
  -2   8   3        3.68        3.06      1.09 o 
  -1   8   3       43.10       35.82      2.99 o 
   0   8   3       25.77       27.27      2.26 o 
   1   8   3       40.99       40.82      2.54 o 
   2   8   3       18.65       15.68      1.67 o 
   3   8   3       37.30       36.18      2.87 o 
   4   8   3       69.71       71.28      2.80 o 
   5   8   3       78.19       78.90      2.38 o 
   6   8   3       13.60       15.60      1.31 o 
   7   8   3       24.23       24.60      3.62 o 
   8   8   3       88.10       83.28      3.76 o 
   9   8   3        8.90       12.71      3.27 o 
  10   8   3        1.42        3.60      1.55 o 
  -3   9   3       15.91       15.65      3.40 o 
  -2   9   3       12.67       15.10      2.03 o 
  -1   9   3        9.70       13.01      1.75 o 
   0   9   3       31.35       33.62      2.67 o 
   1   9   3       14.26       13.33      1.73 o 
   2   9   3       86.14       86.67      3.47 o 
   3   9   3       20.14       23.68      2.14 o 
   4   9   3        0.48       -0.32      0.92 o 
   5   9   3        0.11        1.35      0.79 o 
   6   9   3       11.77        8.98      1.73 o 
   7   9   3        1.00        2.31      1.12 o 
   8   9   3        2.42        1.45      1.28 o 
   9   9   3        0.04        3.18      2.15 o 
  -2  10   3        0.64        2.57      1.41 o 
  -1  10   3        0.05       -0.66      1.30 o 
   0  10   3       13.27       13.05      2.37 o 
   1  10   3       25.35       20.81      2.69 o 
   2  10   3       88.07       91.15      3.78 o 
   3  10   3       61.14       69.60      3.40 o 
   4  10   3       31.16       36.38      2.71 o 
   5  10   3        6.04        6.90      1.24 o 
   6  10   3       14.46       14.46      1.78 o 
   7  10   3        4.44        4.53      1.47 o 
   8  10   3        0.02        0.30      2.58 o 
   9  10   3        1.06        4.57      2.72 o 
   0  11   3       35.40       46.50      4.30 o 
   1  11   3        0.15        0.18      1.39 o 
   2  11   3        0.05        0.12      1.24 o 
   3  11   3        0.34        1.52      1.29 o 
   4  11   3        3.96        6.55      1.72 o 
   5  11   3        0.47        1.34      1.19 o 
   6  11   3        0.99        0.91      1.65 o 
   7  11   3        0.00       -1.07      1.07 o 
   8  11   3        3.92        2.07      1.55 o 
   2  12   3        4.27        5.98      2.08 o 
   3  12   3        3.22        3.26      1.86 o 
   4  12   3        2.43        1.03      1.51 o 
   5  12   3        3.34        1.42      1.39 o 
   6  12   3        5.32        3.46      2.03 o 
  -4 -10   4        4.52        2.90      1.38 o 
  -6  -9   4        0.38       -0.10      1.08 o 
  -5  -9   4       25.55       30.29      3.26 o 
  -4  -9   4       24.53       26.71      3.10 o 
  -3  -9   4       17.63       20.52      2.79 o 
  -2  -9   4       14.54       13.75      2.38 o 
  -1  -9   4       46.59       56.24      4.53 o 
  -8  -8   4       18.22       18.75      2.86 o 
  -7  -8   4       25.22       28.65      3.74 o 
  -6  -8   4       34.40       37.55      2.83 o 
  -5  -8   4        0.72        1.61      0.81 o 
  -4  -8   4       16.01       15.66      1.80 o 
  -3  -8   4        2.32        4.33      1.22 o 
  -2  -8   4        1.97        1.62      1.06 o 
  -1  -8   4        2.46        3.36      1.37 o 
   0  -8   4       10.88        7.49      2.22 o 
   1  -8   4       21.04       22.60      3.14 o 
  -9  -7   4        1.14        2.01      1.50 o 
  -8  -7   4        0.06       -0.81      1.07 o 
  -7  -7   4        5.18        3.66      1.46 o 
  -6  -7   4       45.94       46.87      2.90 o 
  -5  -7   4       14.29       12.67      1.99 o 
  -4  -7   4        4.85        6.57      1.20 o 
  -3  -7   4       62.80       59.06      4.94 o 
  -2  -7   4       12.47       15.21      1.73 o 
  -1  -7   4       44.40       46.73      2.90 o 
   0  -7   4       47.01       50.42      3.07 o 
   1  -7   4       23.51       26.30      3.01 o 
   2  -7   4       36.26       38.18      3.74 o 
   3  -7   4        0.01        2.55      1.74 o 
  -9  -6   4        9.29       13.22      4.33 o 
  -8  -6   4       24.14       26.72      3.07 o 
  -7  -6   4       17.39       17.71      2.34 o 
  -6  -6   4        0.79        1.57      0.72 o 
  -5  -6   4       51.11       49.10      2.70 o 
  -4  -6   4       76.94       76.58      3.05 o 
  -3  -6   4       13.88       11.64      1.42 o 
  -2  -6   4       40.20       36.60      2.35 o 
  -1  -6   4      358.86      344.86      6.90 o 
   0  -6   4       51.14       45.55      3.74 o 
   1  -6   4        7.07       10.97      1.53 o 
   2  -6   4        3.76        6.02      1.37 o 
   3  -6   4        7.29        3.51      1.26 o 
   4  -6   4       12.10        4.89      3.25 o 
 -10  -5   4        1.85        6.21      1.61 o 
  -9  -5   4        4.54        5.93      1.72 o 
  -8  -5   4        0.61        0.62      0.85 o 
  -7  -5   4        7.45        3.60      1.22 o 
  -6  -5   4        4.78        4.61      0.87 o 
  -5  -5   4        3.62        3.29      0.83 o 
  -4  -5   4       35.18       38.06      3.04 o 
  -3  -5   4       86.74       91.58      3.11 o 
  -2  -5   4       59.61       67.75      2.70 o 
  -1  -5   4      400.31      412.35      8.03 o 
   0  -5   4       11.58       15.69      1.63 o 
   1  -5   4        7.70       12.73      1.52 o 
   2  -5   4       39.37       35.47      2.48 o 
   3  -5   4       10.15        9.23      1.45 o 
   4  -5   4       33.00       38.21      8.42 o 
   5  -5   4       28.81       29.39      5.12 o 
 -10  -4   4       17.90       19.33      2.98 o 
  -9  -4   4       12.75       15.01      1.99 o 
  -8  -4   4       20.50       21.05      2.19 o 
  -7  -4   4        0.70        0.85      1.48 o 
  -6  -4   4       15.21       11.51      1.42 o 
  -5  -4   4        0.24       -0.42      0.42 o 
  -4  -4   4        0.03       -0.09      0.61 o 
  -3  -4   4      133.77      137.22      2.78 o 
  -2  -4   4      419.19      400.01      7.07 o 
  -1  -4   4       64.53       65.08      2.54 o 
   0  -4   4       70.53       60.76      3.25 o 
   1  -4   4      277.02      254.54      9.98 o 
   2  -4   4      293.03      254.23      5.54 o 
   3  -4   4      258.62      239.56      5.62 o 
   4  -4   4       10.90       13.37      2.30 o 
   5  -4   4        0.04        0.82      1.40 o 
   6  -4   4        9.09        9.60      2.62 o 
 -10  -3   4        0.06        2.25      1.71 o 
  -9  -3   4        0.10       -0.57      1.24 o 
  -8  -3   4        6.24        7.07      1.43 o 
  -7  -3   4        2.62        2.57      0.91 o 
  -6  -3   4       42.76       35.36      2.31 o 
  -5  -3   4       22.28       19.46      1.26 o 
  -4  -3   4      179.49      188.66      3.44 o 
  -3  -3   4      197.56      202.12      3.42 o 
  -2  -3   4        3.04        2.32      0.64 o 
  -1  -3   4        8.00        9.86      1.16 o 
   0  -3   4       18.49       14.29      1.78 o 
   1  -3   4      191.78      188.92      3.42 o 
   2  -3   4       29.68       25.84      1.71 o 
   3  -3   4       47.20       51.13      3.28 o 
   4  -3   4       30.80       37.97      2.13 o 
   5  -3   4       72.52       72.21      3.64 o 
   6  -3   4       34.76       30.85      3.60 o 
 -10  -2   4        0.08        1.51      1.85 o 
  -9  -2   4       11.89       11.88      1.93 o 
  -8  -2   4       35.00       34.07      2.70 o 
  -7  -2   4       65.85       72.89      3.13 o 
  -6  -2   4      121.94      115.67      3.71 o 
  -5  -2   4      240.87      226.34      3.61 o 
  -4  -2   4       24.91       25.90      1.25 o 
  -3  -2   4       13.13       21.43      1.14 o 
  -2  -2   4      144.77      139.43      2.48 o 
  -1  -2   4      318.45      329.43      5.27 o 
   0  -2   4      925.41      972.53     12.28 o 
   1  -2   4     1012.92     1149.63     11.30 o 
   2  -2   4      182.19      182.77      3.39 o 
   3  -2   4      162.56      147.98      6.73 o 
   4  -2   4       72.87       63.26      2.32 o 
   5  -2   4        0.15       -0.37      0.81 o 
   6  -2   4        0.09        0.04      0.97 o 
   7  -2   4        0.67        2.18      1.76 o 
  -9  -1   4        5.32        3.08      1.89 o 
  -8  -1   4        0.03        1.37      0.83 o 
  -7  -1   4        0.41        0.44      0.60 o 
  -6  -1   4        0.24       -0.48      0.48 o 
  -5  -1   4       11.55       13.30      1.44 o 
  -4  -1   4      155.81      151.87      2.51 o 
  -3  -1   4       18.85       21.79      1.38 o 
  -2  -1   4       42.33       42.90      1.31 o 
  -1  -1   4      536.98      646.48      8.74 o 
   0  -1   4       39.20       46.76      1.95 o 
   1  -1   4      580.16      640.79      6.70 o 
   2  -1   4       54.82       57.83      1.72 o 
   3  -1   4        0.78        1.85      0.52 o 
   4  -1   4        3.29        3.37      0.92 o 
   5  -1   4        8.36       11.94      1.62 o 
   6  -1   4        1.80        1.89      0.96 o 
   7  -1   4       17.36       22.20      5.85 o 
   8  -1   4       22.76       25.87      3.82 o 
  -9   0   4        0.81        0.49      1.68 o 
  -8   0   4        4.78        4.84      1.25 o 
  -7   0   4        0.18       -0.61      0.61 o 
  -6   0   4        8.42        8.14      1.27 o 
  -5   0   4      130.71      129.71      4.18 o 
  -4   0   4      566.37      588.33      8.33 o 
  -3   0   4     1457.90     1599.36     16.42 o 
  -2   0   4     2349.77     2530.43     20.09 o 
  -1   0   4      317.61      317.04      3.86 o 
   0   0   4     1074.51     1106.64      9.72 o 
   1   0   4      509.73      518.74      5.50 o 
   2   0   4      173.23      161.15      3.29 o 
   3   0   4      491.76      502.11      5.89 o 
   4   0   4       58.46       58.03      1.80 o 
   5   0   4        0.06        0.13      0.65 o 
   6   0   4       32.54       35.49      2.78 o 
   7   0   4        0.05       -0.95      1.33 o 
   8   0   4        1.63        2.68      1.82 o 
  -9   1   4        0.02        0.20      1.58 o 
  -8   1   4        8.03        3.30      2.76 o 
  -7   1   4        0.98        0.36      0.70 o 
  -6   1   4       54.23       46.37      2.60 o 
  -5   1   4       79.33       70.81      2.74 o 
  -4   1   4       18.49       18.24      1.50 o 
  -3   1   4        1.07        0.22      0.39 o 
  -2   1   4        4.69        6.68      0.59 o 
  -1   1   4      853.32      864.00      7.96 o 
   0   1   4      991.56     1037.19      9.16 o 
   1   1   4       62.14       62.96      1.96 o 
   2   1   4      224.19      225.20      3.35 o 
   3   1   4      444.31      473.84      7.10 o 
   4   1   4      152.35      154.26      4.07 o 
   5   1   4      206.15      210.43      5.29 o 
   6   1   4        0.01       -0.60      0.60 o 
   7   1   4       13.93       14.53      1.91 o 
   8   1   4        7.08        7.18      2.02 o 
   9   1   4        2.81        3.67      3.46 o 
  -8   2   4       11.00       11.51      2.51 o 
  -7   2   4        0.01        0.14      0.83 o 
  -6   2   4        4.46        6.31      1.14 o 
  -5   2   4      300.35      291.81      6.05 o 
  -4   2   4       97.19       84.70      2.84 o 
  -3   2   4       92.83      103.83      2.02 o 
  -2   2   4     2434.72     2651.04     34.91 o 
  -1   2   4       60.23       62.46      2.13 o 
   0   2   4       83.89       80.86      1.67 o 
   1   2   4      610.57      613.65      6.07 o 
   2   2   4      442.19      439.15      4.74 o 
   3   2   4      392.13      410.55      6.39 o 
   4   2   4        1.58        1.40      0.58 o 
   5   2   4       48.34       50.23      2.45 o 
   6   2   4      139.09      136.43      4.43 o 
   7   2   4        1.62        2.09      0.95 o 
   8   2   4        3.65        4.84      1.88 o 
   9   2   4        9.27       11.59      2.67 o 
  -8   3   4       14.95       18.65      2.31 o 
  -7   3   4        6.15        4.93      1.24 o 
  -6   3   4        7.91        7.75      1.30 o 
  -5   3   4        7.18        9.94      1.41 o 
  -4   3   4       63.84       61.80      2.53 o 
  -3   3   4        7.90        6.73      0.75 o 
  -2   3   4       95.04       88.76      1.98 o 
  -1   3   4     1234.11     1370.97     11.87 o 
   0   3   4      992.47     1088.68     11.67 o 
   1   3   4      697.58      749.09      7.14 o 
   2   3   4        0.01        0.33      0.31 o 
   3   3   4       29.48       24.77      1.57 o 
   4   3   4        7.33        9.32      1.17 o 
   5   3   4        4.45        6.16      1.08 o 
   6   3   4       34.78       32.70      2.55 o 
   7   3   4       31.09       35.22      3.94 o 
   8   3   4       17.65       16.78      3.33 o 
   9   3   4       22.32       26.67      4.22 o 
  -7   4   4        2.28        2.00      1.53 o 
  -6   4   4       42.09       40.44      3.23 o 
  -5   4   4      222.80      209.50      5.45 o 
  -4   4   4      342.39      324.42      8.92 o 
  -3   4   4       89.15       94.05      3.04 o 
  -2   4   4       97.90       93.97      3.16 o 
  -1   4   4      565.19      571.53      7.79 o 
   0   4   4      993.42     1046.00     11.70 o 
   1   4   4        3.88        2.36      0.42 o 
   2   4   4      123.42      122.17      2.52 o 
   3   4   4        0.52       -0.11      0.33 o 
   4   4   4      184.88      183.94      4.38 o 
   5   4   4       25.76       22.23      1.85 o 
   6   4   4       49.58       48.13      2.62 o 
   7   4   4       25.66       25.95      2.36 o 
   8   4   4      109.19      109.80      4.41 o 
   9   4   4       12.51       12.80      3.09 o 
  10   4   4        0.33       -1.17      1.17 o 
  -7   5   4        2.25        5.00      1.84 o 
  -6   5   4       12.02       10.58      2.20 o 
  -5   5   4       60.87       60.08      4.19 o 
  -4   5   4       37.34       38.99      2.52 o 
  -3   5   4        6.70        7.31      0.96 o 
  -2   5   4      214.26      190.25      3.83 o 
  -1   5   4        4.07        6.17      0.61 o 
   0   5   4      194.21      218.68      6.03 o 
   1   5   4       48.98       46.24      1.92 o 
   2   5   4      489.11      526.94      6.46 o 
   3   5   4        0.23        0.00      0.32 o 
   4   5   4       27.35       22.14      1.27 o 
   5   5   4        0.09        0.48      0.40 o 
   6   5   4       54.51       55.01      2.76 o 
   7   5   4        0.07       -0.11      0.77 o 
   8   5   4       19.86       20.41      2.25 o 
   9   5   4        1.23        0.20      1.33 o 
  10   5   4        0.68        0.41      2.18 o 
  -6   6   4        2.60        5.36      1.94 o 
  -5   6   4       20.36       19.56      3.92 o 
  -4   6   4        1.99        0.97      1.02 o 
  -3   6   4      148.97      150.09      5.56 o 
  -2   6   4      739.91      718.74     10.66 o 
  -1   6   4        2.67        1.88      0.77 o 
   0   6   4       13.71       12.56      1.39 o 
   1   6   4       99.37      105.99      3.14 o 
   2   6   4        0.22        0.96      0.56 o 
   3   6   4        6.57        4.70      0.73 o 
   4   6   4       65.55       63.52      1.99 o 
   5   6   4       58.87       60.07      1.90 o 
   6   6   4      180.20      178.84      4.78 o 
   7   6   4       34.36       37.45      2.69 o 
   8   6   4        1.94        2.67      1.21 o 
   9   6   4        8.58        7.62      1.99 o 
  10   6   4        9.47        7.99      2.07 o 
  -5   7   4        0.06       -2.17      2.17 o 
  -4   7   4       34.42       33.16      3.71 o 
  -3   7   4        2.49        4.30      1.05 o 
  -2   7   4        3.57        5.41      1.19 o 
  -1   7   4      316.04      302.03     11.03 o 
   0   7   4      390.31      363.39      6.89 o 
   1   7   4        0.21        0.39      0.74 o 
   2   7   4       40.47       30.79      2.01 o 
   3   7   4        4.06        4.83      1.05 o 
   4   7   4        4.18        4.34      0.68 o 
   5   7   4       19.71       19.76      1.33 o 
   6   7   4       27.64       32.50      3.38 o 
   7   7   4        2.40        3.83      0.88 o 
   8   7   4        9.80        8.64      1.59 o 
   9   7   4        0.01       -0.49      1.62 o 
  10   7   4        0.23        1.63      1.49 o 
  -4   8   4        3.76        6.14      1.99 o 
  -3   8   4        9.15       10.99      3.37 o 
  -2   8   4        1.15        0.30      0.83 o 
  -1   8   4        1.63        2.08      0.93 o 
   0   8   4      179.82      155.07      4.59 o 
   1   8   4        1.63        1.73      0.78 o 
   2   8   4        1.15        0.05      1.02 o 
   3   8   4        5.88        4.19      0.96 o 
   4   8   4        9.98       10.94      1.72 o 
   5   8   4       41.93       43.32      2.30 o 
   6   8   4       35.58       39.89      2.46 o 
   7   8   4       40.61       47.17      2.77 o 
   8   8   4       90.61       89.94      3.80 o 
   9   8   4        8.87       11.76      2.25 o 
  10   8   4        0.13        0.05      1.41 o 
  -3   9   4        2.61        4.98      1.75 o 
  -2   9   4       55.62       59.96      3.56 o 
  -1   9   4       26.81       30.60      2.68 o 
   0   9   4        4.12        3.52      1.08 o 
   1   9   4       86.26       87.40      3.59 o 
   2   9   4      130.17      128.46      4.22 o 
   3   9   4       26.21       26.57      2.21 o 
   4   9   4       75.36       71.18      3.00 o 
   5   9   4        0.10        0.31      0.75 o 
   6   9   4        0.05        0.39      0.69 o 
   7   9   4        5.83        3.74      1.45 o 
   8   9   4       59.43       58.05      4.54 o 
  -2  10   4       25.29       27.55      3.30 o 
  -1  10   4        1.15        1.95      1.16 o 
   0  10   4        0.31        0.62      1.00 o 
   1  10   4       17.26       17.63      2.00 o 
   2  10   4       59.37       56.46      3.69 o 
   3  10   4        0.32        0.61      0.86 o 
   4  10   4        0.30        1.08      0.88 o 
   5  10   4        7.14       11.45      1.61 o 
   6  10   4        8.79       11.77      2.69 o 
   7  10   4        5.77        8.34      2.23 o 
   8  10   4        3.77        6.89      1.87 o 
   9  10   4       10.48       20.23      3.08 o 
   0  11   4        3.80        3.34      2.13 o 
   1  11   4        2.84        2.91      1.91 o 
   2  11   4       13.84       14.74      2.09 o 
   3  11   4       25.44       25.18      2.59 o 
   4  11   4       28.90       31.77      2.75 o 
   5  11   4        0.21        0.38      1.03 o 
   6  11   4        0.07        0.58      0.96 o 
   7  11   4        0.01       -1.75      2.43 o 
   8  11   4        2.38       -1.41      1.41 o 
   2  12   4        1.38        2.34      1.52 o 
   3  12   4        4.01        6.10      1.95 o 
   4  12   4       22.57       25.60      3.23 o 
   5  12   4       17.76       16.71      2.57 o 
   6  12   4        5.67        6.07      1.87 o 
  -6  -9   5        0.96       -0.04      1.09 o 
  -5  -9   5        4.72        5.68      1.81 o 
  -4  -9   5       23.53       23.92      3.02 o 
  -3  -9   5       12.37       11.70      3.14 o 
  -2  -9   5       12.83       15.11      3.06 o 
  -8  -8   5        6.62        3.39      1.81 o 
  -7  -8   5       15.24       12.85      2.42 o 
  -6  -8   5       11.62       14.01      1.92 o 
  -5  -8   5        1.24       -0.95      1.17 o 
  -4  -8   5        4.91        3.92      1.15 o 
  -3  -8   5        0.06       -0.72      0.78 o 
  -2  -8   5       12.33       12.45      2.39 o 
  -1  -8   5        3.98        3.20      1.45 o 
   0  -8   5        1.26       -0.62      1.80 o 
  -9  -7   5        0.24       -0.87      1.29 o 
  -8  -7   5        0.01        1.54      1.47 o 
  -7  -7   5        1.55        1.99      1.28 o 
  -6  -7   5        2.47        1.01      0.89 o 
  -5  -7   5       22.17       24.24      2.30 o 
  -4  -7   5        6.35        9.13      1.45 o 
  -3  -7   5       88.20       91.88      5.19 o 
  -2  -7   5       93.69       95.60      4.35 o 
  -1  -7   5       19.59       23.25      2.82 o 
   0  -7   5       24.74       27.22      3.74 o 
   1  -7   5       93.24       91.58      6.24 o 
   2  -7   5        3.14        0.95      1.49 o 
  -9  -6   5       34.02       38.75      3.89 o 
  -8  -6   5       24.59       20.96      2.82 o 
  -7  -6   5       60.23       65.11      4.14 o 
  -6  -6   5       60.47       62.55      3.90 o 
  -5  -6   5       48.20       50.33      2.94 o 
  -4  -6   5       75.06       74.12      3.16 o 
  -3  -6   5        0.04        0.73      0.68 o 
  -2  -6   5       20.69       22.37      2.00 o 
  -1  -6   5        1.82        4.31      1.02 o 
   0  -6   5       20.22       17.11      1.89 o 
   1  -6   5        0.79       -0.54      0.79 o 
   2  -6   5       11.73       13.96      1.87 o 
   3  -6   5       26.74       28.26      3.83 o 
  -9  -5   5        0.02        2.12      1.43 o 
  -8  -5   5       12.94        9.42      2.00 o 
  -7  -5   5        0.16        0.35      0.93 o 
  -6  -5   5        6.27        7.14      2.94 o 
  -5  -5   5       45.39       45.48      2.47 o 
  -4  -5   5      205.15      197.24      5.66 o 
  -3  -5   5       21.70       20.79      2.09 o 
  -2  -5   5       41.36       36.35      3.43 o 
  -1  -5   5      107.58      110.65      3.66 o 
   0  -5   5       35.17       45.18      3.20 o 
   1  -5   5       50.86       56.64      4.55 o 
   2  -5   5       24.91       25.80      2.30 o 
   3  -5   5       40.15       46.36      3.02 o 
   4  -5   5       28.31       28.66      3.63 o 
 -10  -4   5        5.69        7.51      3.38 o 
  -9  -4   5        0.17        1.49      1.45 o 
  -8  -4   5        0.26        2.82      1.07 o 
  -7  -4   5       93.13       94.24      3.72 o 
  -6  -4   5      124.70      111.14      4.76 o 
  -5  -4   5       47.15       46.52      2.02 o 
  -4  -4   5        0.06        0.20      0.60 o 
  -3  -4   5       44.75       44.68      2.24 o 
  -2  -4   5       64.24       59.49      2.51 o 
  -1  -4   5       18.86       19.66      1.75 o 
   0  -4   5       74.36       63.15      2.63 o 
   1  -4   5      408.85      354.07      6.76 o 
   2  -4   5       13.34       11.82      1.45 o 
   3  -4   5        4.03        7.04      1.20 o 
   4  -4   5       11.64       16.58      2.72 o 
   5  -4   5        9.32        6.90      2.07 o 
 -10  -3   5        0.04        0.85      2.89 o 
  -9  -3   5        5.43        5.87      2.12 o 
  -8  -3   5        6.71        7.11      3.07 o 
  -7  -3   5        8.55        6.60      3.22 o 
  -6  -3   5       14.95       14.85      1.63 o 
  -5  -3   5        0.02        0.04      0.57 o 
  -4  -3   5       16.08       18.73      1.31 o 
  -3  -3   5        0.51        1.65      0.47 o 
  -2  -3   5      172.95      172.35      4.80 o 
  -1  -3   5       60.17       64.52      2.51 o 
   0  -3   5       15.01       17.71      1.62 o 
   1  -3   5      878.18      877.57     14.92 o 
   2  -3   5       76.43       74.25      2.85 o 
   3  -3   5       16.97       19.58      1.80 o 
   4  -3   5       28.43       28.55      3.26 o 
   5  -3   5        4.62        4.21      1.67 o 
   6  -3   5       17.31       16.45      2.99 o 
  -9  -2   5       39.81       47.35      3.46 o 
  -8  -2   5       56.86       55.06      3.41 o 
  -7  -2   5       35.86       39.24      2.75 o 
  -6  -2   5        9.54       10.27      1.41 o 
  -5  -2   5        0.69        0.36      0.60 o 
  -4  -2   5        0.45        0.65      0.40 o 
  -3  -2   5       12.18       16.06      1.09 o 
  -2  -2   5        1.28        3.99      0.55 o 
  -1  -2   5      251.77      275.23      5.06 o 
   0  -2   5      245.66      235.20      4.72 o 
   1  -2   5       43.56       37.32      1.47 o 
   2  -2   5      266.87      252.79      4.26 o 
   3  -2   5      302.58      276.80      4.82 o 
   4  -2   5      105.84      101.65      5.56 o 
   5  -2   5       85.61       81.49      4.77 o 
   6  -2   5        1.36        1.23      1.44 o 
   7  -2   5        0.03       -1.93      1.93 o 
  -9  -1   5        0.00       -0.92      0.92 o 
  -8  -1   5        0.92        2.14      0.98 o 
  -7  -1   5       10.96       10.86      1.76 o 
  -6  -1   5       19.48       19.34      1.88 o 
  -5  -1   5        0.83        2.17      0.74 o 
  -4  -1   5        1.73        3.05      0.96 o 
  -3  -1   5      204.91      211.25      3.43 o 
  -2  -1   5       39.80       49.86      1.55 o 
  -1  -1   5      368.90      406.53      4.85 o 
   0  -1   5        2.90        7.53      0.62 o 
   1  -1   5       25.49       27.76      1.22 o 
   2  -1   5       36.40       42.19      1.55 o 
   3  -1   5       72.36       67.74      2.79 o 
   4  -1   5      122.84      110.35      3.90 o 
   5  -1   5       75.95       72.91      3.41 o 
   6  -1   5       26.86       27.72      2.71 o 
   7  -1   5       25.17       33.47      3.36 o 
  -9   0   5        0.45       -0.03      1.82 o 
  -8   0   5        5.42        7.37      1.43 o 
  -7   0   5       34.27       31.80      2.54 o 
  -6   0   5       81.45       84.21      3.26 o 
  -5   0   5      125.17      115.02      3.55 o 
  -4   0   5       26.59       21.58      1.67 o 
  -3   0   5      149.02      164.26      2.80 o 
  -2   0   5      598.36      619.99      6.69 o 
  -1   0   5        7.47        8.24      0.75 o 
   0   0   5        4.00        2.31      0.46 o 
   1   0   5      503.91      546.57      6.05 o 
   2   0   5      595.81      622.18      6.70 o 
   3   0   5      222.50      240.78      3.79 o 
   4   0   5      235.91      219.83      5.38 o 
   5   0   5      342.41      324.09      7.13 o 
   6   0   5       26.93       27.70      2.62 o 
   7   0   5        0.16        0.42      1.08 o 
   8   0   5        0.97        0.89      1.75 o 
  -9   1   5        9.74       13.70      2.09 o 
  -8   1   5       33.53       31.16      2.73 o 
  -7   1   5        8.65        7.79      1.30 o 
  -6   1   5        0.10        0.62      0.64 o 
  -5   1   5        4.31        7.52      1.13 o 
  -4   1   5       17.27       21.21      2.12 o 
  -3   1   5        9.65        9.14      0.65 o 
  -2   1   5      503.81      544.87      5.99 o 
  -1   1   5      545.19      610.07      6.44 o 
   0   1   5        0.32        0.39      0.55 o 
   1   1   5     1064.62     1243.85     11.12 o 
   2   1   5        5.82        9.55      0.72 o 
   3   1   5      473.60      477.07      5.85 o 
   4   1   5       67.30       65.70      3.47 o 
   5   1   5       36.14       37.23      2.58 o 
   6   1   5        3.95        3.52      1.13 o 
   7   1   5       11.14       13.77      1.93 o 
   8   1   5        0.17        0.23      1.51 o 
  -8   2   5        0.06       -1.26      1.26 o 
  -7   2   5        3.97        4.54      1.20 o 
  -6   2   5       12.39        8.37      1.35 o 
  -5   2   5        0.41        0.93      0.64 o 
  -4   2   5       74.72       73.96      2.90 o 
  -3   2   5      331.97      352.79      4.54 o 
  -2   2   5      738.75      832.50     13.03 o 
  -1   2   5     1170.61     1331.32     11.78 o 
   0   2   5     1464.81     1558.97     13.33 o 
   1   2   5      938.28      973.03      9.08 o 
   2   2   5      670.30      664.30      6.77 o 
   3   2   5      196.32      184.14      4.20 o 
   4   2   5      114.95      106.56      3.38 o 
   5   2   5       88.70       84.86      6.83 o 
   6   2   5        3.99        5.36      1.29 o 
   7   2   5       20.55       19.09      2.24 o 
   8   2   5       23.89       24.02      3.33 o 
   9   2   5        0.13       -1.04      1.69 o 
  -8   3   5        4.76        6.90      1.60 o 
  -7   3   5        5.99        7.68      2.13 o 
  -6   3   5       61.18       59.01      5.68 o 
  -5   3   5       39.69       39.81      2.51 o 
  -4   3   5      137.98      122.77      3.59 o 
  -3   3   5      199.45      197.80      3.52 o 
  -2   3   5       13.19       10.88      0.89 o 
  -1   3   5      212.59      224.54      4.67 o 
   0   3   5        9.80        7.35      0.69 o 
   1   3   5      162.70      163.27      2.94 o 
   2   3   5      315.04      336.03      4.26 o 
   3   3   5       64.02       75.44      2.60 o 
   4   3   5      181.46      195.79      4.60 o 
   5   3   5      108.95      103.23      3.52 o 
   6   3   5       86.59       93.63      3.71 o 
   7   3   5       20.67       22.72      2.32 o 
   8   3   5        9.79        6.92      2.03 o 
   9   3   5        0.84        0.35      1.71 o 
  -7   4   5        0.08       -0.54      2.33 o 
  -6   4   5       11.51       13.67      1.77 o 
  -5   4   5       16.77       15.78      1.77 o 
  -4   4   5       10.87       12.89      2.39 o 
  -3   4   5      572.84      580.06      9.83 o 
  -2   4   5       86.47       78.28      2.03 o 
  -1   4   5      276.09      316.32      4.89 o 
   0   4   5     1811.63     2001.24     16.69 o 
   1   4   5       36.09       31.42      1.19 o 
   2   4   5       80.37       77.02      2.65 o 
   3   4   5      349.96      334.12      4.36 o 
   4   4   5      184.10      197.19      4.62 o 
   5   4   5       72.85       67.73      2.82 o 
   6   4   5        2.00        2.11      0.87 o 
   7   4   5       27.78       29.86      2.61 o 
   8   4   5       21.22       21.71      2.42 o 
   9   4   5        0.03        3.73      1.81 o 
  -7   5   5       13.80       11.95      2.53 o 
  -6   5   5       37.28       42.98      4.96 o 
  -5   5   5        0.01       -0.94      0.94 o 
  -4   5   5       12.71       11.59      2.06 o 
  -3   5   5        6.05        6.22      0.84 o 
  -2   5   5       18.75       19.20      1.36 o 
  -1   5   5       18.13       16.04      0.96 o 
   0   5   5      106.69      105.88      3.01 o 
   1   5   5      304.44      330.28      4.79 o 
   2   5   5      242.75      265.16      3.82 o 
   3   5   5       44.41       50.99      1.62 o 
   4   5   5        6.44        6.32      0.73 o 
   5   5   5        9.58        8.77      1.32 o 
   6   5   5        1.57        1.29      0.76 o 
   7   5   5        7.55        8.16      1.38 o 
   8   5   5       24.91       23.34      2.46 o 
   9   5   5        6.63        8.88      2.25 o 
  -6   6   5        4.17        6.06      2.14 o 
  -5   6   5        8.65        7.47      4.41 o 
  -4   6   5      101.59       97.65      5.19 o 
  -3   6   5      145.36      126.53      4.01 o 
  -2   6   5      179.02      170.90      4.57 o 
  -1   6   5      176.35      185.69      6.90 o 
   0   6   5       46.59       46.35      2.27 o 
   1   6   5      367.16      346.74      6.20 o 
   2   6   5      572.61      608.46     11.56 o 
   3   6   5        3.31        3.63      0.63 o 
   4   6   5       15.89       15.69      1.10 o 
   5   6   5       29.84       31.13      2.15 o 
   6   6   5        0.07        1.13      0.64 o 
   7   6   5       22.44       25.04      2.30 o 
   8   6   5        4.80        5.25      1.24 o 
   9   6   5        6.05        7.78      3.74 o 
  10   6   5       13.10       16.23      2.78 o 
  -5   7   5        2.58        1.16      1.44 o 
  -4   7   5       11.15       11.94      2.38 o 
  -3   7   5       22.52       25.58      3.11 o 
  -2   7   5        1.75        2.16      1.43 o 
  -1   7   5        0.09        0.56      0.77 o 
   0   7   5      187.31      172.36      4.57 o 
   1   7   5        7.41        8.01      1.17 o 
   2   7   5       38.51       37.63      2.17 o 
   3   7   5       23.86       24.68      1.78 o 
   4   7   5       38.26       36.78      1.59 o 
   5   7   5        2.40        1.86      0.75 o 
   6   7   5       28.94       29.82      2.39 o 
   7   7   5        2.93        0.52      0.82 o 
   8   7   5        7.00        8.34      1.52 o 
   9   7   5        0.97       -0.12      2.82 o 
  10   7   5        7.21        6.24      1.84 o 
  -4   8   5        3.79        2.25      3.46 o 
  -3   8   5       32.81       36.98      3.85 o 
  -2   8   5       22.40       19.64      2.11 o 
  -1   8   5       99.38       96.94      3.73 o 
   0   8   5      227.93      220.99      5.61 o 
   1   8   5       18.74       16.47      1.80 o 
   2   8   5       13.93       12.47      1.70 o 
   3   8   5       28.65       29.50      2.12 o 
   4   8   5       28.29       28.87      2.02 o 
   5   8   5        6.27        6.25      1.17 o 
   6   8   5        0.08        1.43      1.06 o 
   7   8   5       12.03       10.60      1.86 o 
   8   8   5       50.98       57.19      4.31 o 
   9   8   5       11.66       14.17      2.07 o 
  -3   9   5        2.01        2.89      2.03 o 
  -2   9   5       41.58       48.86      3.32 o 
  -1   9   5        2.03        2.63      1.75 o 
   0   9   5        4.22        4.34      1.62 o 
   1   9   5       93.46       90.22      3.64 o 
   2   9   5      230.09      225.04      5.73 o 
   3   9   5        0.73       -0.52      1.45 o 
   4   9   5        7.01        7.71      1.44 o 
   5   9   5        1.86        0.92      1.08 o 
   6   9   5        4.63        6.80      1.58 o 
   7   9   5       20.40       15.25      2.54 o 
   8   9   5        4.91        5.23      1.92 o 
   9   9   5        0.02        1.06      1.36 o 
  -2  10   5        0.65        2.45      1.48 o 
  -1  10   5       10.56       16.30      2.17 o 
   0  10   5        1.66        3.49      1.31 o 
   1  10   5       22.26       18.37      2.17 o 
   2  10   5       66.81       69.81      3.50 o 
   3  10   5        6.60        7.37      1.39 o 
   4  10   5        0.42        0.56      0.86 o 
   5  10   5        5.86        7.14      1.64 o 
   6  10   5        5.60        5.68      1.65 o 
   7  10   5       15.80       12.06      2.35 o 
   8  10   5        3.22        3.37      1.62 o 
   9  10   5        2.56        4.49      1.83 o 
  -1  11   5        1.70        2.03      1.66 o 
   0  11   5       40.21       43.63      3.51 o 
   1  11   5       24.29       25.46      2.70 o 
   2  11   5        2.31        2.75      1.20 o 
   3  11   5       19.53       20.50      2.35 o 
   4  11   5       55.92       54.82      3.52 o 
   5  11   5       14.08       21.09      2.72 o 
   6  11   5       10.21        9.73      2.17 o 
   7  11   5        0.08       -2.55      2.55 o 
   8  11   5        0.01        1.24      1.54 o 
   2  12   5        0.10       -0.52      1.43 o 
   3  12   5       12.76       17.87      2.79 o 
   4  12   5       30.06       27.30      2.81 o 
   5  12   5        0.04        0.63      1.12 o 
   6  12   5        0.11       -1.42      1.42 o 
   7  12   5        1.60        3.21      1.62 o 
  -7  -8   6       14.13       11.84      2.28 o 
  -6  -8   6        0.31        1.90      1.54 o 
  -5  -8   6        3.56        4.70      2.88 o 
  -4  -8   6        8.58        8.06      1.81 o 
  -3  -8   6       48.83       58.95      3.64 o 
  -2  -8   6       48.12       51.12      4.23 o 
  -1  -8   6        0.83        2.34      1.47 o 
  -8  -7   6        0.00        0.16      1.23 o 
  -7  -7   6        0.39        0.14      1.21 o 
  -6  -7   6       14.32       16.04      2.58 o 
  -5  -7   6        0.95        0.18      0.89 o 
  -4  -7   6        1.34        3.30      1.04 o 
  -3  -7   6       14.09       15.11      1.89 o 
  -2  -7   6       46.99       50.03      3.26 o 
  -1  -7   6       38.58       41.56      3.09 o 
   0  -7   6       17.38       14.88      3.39 o 
   1  -7   6       68.24       76.48      4.83 o 
  -9  -6   6        9.40        6.21      1.91 o 
  -8  -6   6        7.56       11.41      2.30 o 
  -7  -6   6       10.12       13.25      2.30 o 
  -6  -6   6       34.83       32.97      3.37 o 
  -5  -6   6       95.73       93.95      7.28 o 
  -4  -6   6       48.94       45.50      2.90 o 
  -3  -6   6       11.14       11.67      1.63 o 
  -2  -6   6       20.59       18.85      1.95 o 
  -1  -6   6        0.21        1.33      0.75 o 
   0  -6   6       49.82       52.51      4.22 o 
   1  -6   6        1.93        0.71      0.96 o 
   2  -6   6        0.50        1.03      1.15 o 
   3  -6   6       42.79       64.50      7.99 o 
  -9  -5   6       15.62       17.48      6.47 o 
  -8  -5   6       13.39       17.62      4.88 o 
  -7  -5   6        0.19        0.11      2.02 o 
  -6  -5   6        0.78        1.56      1.01 o 
  -5  -5   6        2.86        2.79      0.91 o 
  -4  -5   6       19.32       15.44      1.71 o 
  -3  -5   6       27.18       25.82      2.18 o 
  -2  -5   6       11.93       10.59      1.48 o 
  -1  -5   6       81.33       84.27      3.31 o 
   0  -5   6      102.47      105.41      3.80 o 
   1  -5   6       23.77       25.50      2.32 o 
   2  -5   6       48.77       51.82      3.06 o 
   3  -5   6      112.04      137.23     10.73 o 
   4  -5   6       11.24       16.41      3.17 o 
  -9  -4   6        0.15        1.76      1.45 o 
  -8  -4   6       20.34       18.00      2.56 o 
  -7  -4   6       98.09       94.39      4.71 o 
  -6  -4   6       62.40       65.25      3.75 o 
  -5  -4   6      242.32      247.20      6.72 o 
  -4  -4   6      124.62      118.64      3.69 o 
  -3  -4   6      163.61      146.68      4.18 o 
  -2  -4   6      237.62      230.17      5.37 o 
  -1  -4   6       14.35       12.61      1.53 o 
   0  -4   6       88.20       85.75      3.22 o 
   1  -4   6        3.38        3.88      0.95 o 
   2  -4   6        3.59        2.03      0.84 o 
   3  -4   6        0.43        1.61      1.28 o 
   4  -4   6        8.33        7.80      2.10 o 
   5  -4   6       31.57       32.64      4.16 o 
  -9  -3   6       11.72       16.79      2.20 o 
  -8  -3   6       14.98       20.47      2.26 o 
  -7  -3   6        1.90        1.26      0.85 o 
  -6  -3   6       16.77       19.63      2.99 o 
  -5  -3   6        0.92        0.31      0.73 o 
  -4  -3   6       24.05       26.38      1.88 o 
  -3  -3   6      107.54      104.73      3.28 o 
  -2  -3   6      278.08      284.24      5.73 o 
  -1  -3   6       54.62       58.22      3.65 o 
   0  -3   6        1.09        1.06      0.56 o 
   1  -3   6       87.43      102.49      3.38 o 
   2  -3   6        5.62        8.70      1.24 o 
   3  -3   6       15.92       19.93      2.97 o 
   4  -3   6       13.90       13.75      4.37 o 
   5  -3   6       41.64       43.54      4.32 o 
   6  -3   6       25.52       23.17      3.66 o 
  -9  -2   6        5.85        6.66      1.64 o 
  -8  -2   6       23.99       25.42      6.81 o 
  -7  -2   6        2.77        3.74      1.05 o 
  -6  -2   6       52.58       54.29      2.77 o 
  -5  -2   6      345.66      325.44      6.54 o 
  -4  -2   6      104.21       95.97      5.03 o 
  -3  -2   6      123.97      122.10      2.78 o 
  -2  -2   6       12.13       15.37      1.77 o 
  -1  -2   6        2.87        3.15      0.78 o 
   0  -2   6      343.96      312.29      5.89 o 
   1  -2   6        2.65        4.18      0.81 o 
   2  -2   6        3.83        5.75      1.01 o 
   3  -2   6      188.85      178.14     10.33 o 
   4  -2   6        8.85        4.84      1.57 o 
   5  -2   6        7.95        6.27      5.63 o 
   6  -2   6       15.02       20.76      3.20 o 
  -9  -1   6        0.01        1.62      1.86 o 
  -8  -1   6        4.00        2.43      1.30 o 
  -7  -1   6       33.34       27.21      2.50 o 
  -6  -1   6       49.08       50.25      3.67 o 
  -5  -1   6       11.98       11.25      1.39 o 
  -4  -1   6       16.65       14.45      1.25 o 
  -3  -1   6       56.55       54.24      2.02 o 
  -2  -1   6      222.33      249.25      3.96 o 
  -1  -1   6        9.52       10.19      0.88 o 
   0  -1   6      166.73      177.55      2.98 o 
   1  -1   6        4.73        4.79      0.93 o 
   2  -1   6      112.94      117.75      2.70 o 
   3  -1   6     1235.39     1263.01     18.26 o 
   4  -1   6       38.85       41.27      2.78 o 
   5  -1   6        1.81        1.66      1.03 o 
   6  -1   6       13.27       15.06      2.18 o 
   7  -1   6        1.64        0.66      2.23 o 
  -9   0   6        2.01        2.20      1.25 o 
  -8   0   6       18.98       20.33      4.22 o 
  -7   0   6      114.01      108.25      5.29 o 
  -6   0   6       91.48       86.03      3.41 o 
  -5   0   6       65.21       58.55      2.62 o 
  -4   0   6       46.36       44.49      2.17 o 
  -3   0   6       41.86       38.93      1.46 o 
  -2   0   6       48.26       58.86      1.77 o 
  -1   0   6      114.37      144.34      3.04 o 
   0   0   6       14.26        9.17      0.85 o 
   1   0   6      146.58      166.87      3.03 o 
   2   0   6      183.11      173.27      3.17 o 
   3   0   6      235.71      224.94      5.17 o 
   4   0   6       97.25       95.78      3.61 o 
   5   0   6       70.02       65.72      3.35 o 
   6   0   6       30.35       31.17      2.86 o 
   7   0   6       17.00       18.71      2.52 o 
   8   0   6        0.04       -0.03      1.64 o 
  -9   1   6        9.50        7.79      1.79 o 
  -8   1   6        6.21        7.37      1.57 o 
  -7   1   6        3.03        3.21      1.01 o 
  -6   1   6       17.81       18.17      1.92 o 
  -5   1   6       60.22       51.97      2.54 o 
  -4   1   6      127.80      124.12      3.65 o 
  -3   1   6       63.96       55.24      1.63 o 
  -2   1   6       52.74       63.53      1.82 o 
  -1   1   6       79.71       93.15      2.20 o 
   0   1   6       40.52       44.50      1.48 o 
   1   1   6      118.11      114.01      2.38 o 
   2   1   6       57.43       55.75      1.63 o 
   3   1   6        1.27        2.59      0.47 o 
   4   1   6       33.58       31.66      2.28 o 
   5   1   6      218.23      216.79      6.44 o 
   6   1   6      100.73       98.85      5.44 o 
   7   1   6       12.85       13.20      2.57 o 
   8   1   6       11.15       13.98      2.89 o 
  -8   2   6        7.09       10.47      1.80 o 
  -7   2   6       13.80       15.51      2.51 o 
  -6   2   6       14.44       13.89      2.35 o 
  -5   2   6       44.49       40.48      4.59 o 
  -4   2   6       74.51       73.83      2.76 o 
  -3   2   6       92.01       68.47      1.87 o 
  -2   2   6       13.19       10.24      1.00 o 
  -1   2   6      426.50      469.44      6.47 o 
   0   2   6      768.02      831.79      8.42 o 
   1   2   6       38.60       57.26      1.65 o 
   2   2   6       26.32       38.08      1.30 o 
   3   2   6      340.44      346.69      6.36 o 
   4   2   6      188.67      171.36      4.51 o 
   5   2   6      147.21      135.86      5.02 o 
   6   2   6      170.03      159.88      5.18 o 
   7   2   6       88.46       89.61      4.12 o 
   8   2   6        4.05        4.57      1.54 o 
  -8   3   6       17.57       18.44      2.29 o 
  -7   3   6       49.14       45.63      3.21 o 
  -6   3   6       52.19       52.15      3.00 o 
  -5   3   6       18.70       19.64      2.53 o 
  -4   3   6        0.89        0.76      0.88 o 
  -3   3   6       54.21       55.90      2.97 o 
  -2   3   6       13.44       18.07      1.12 o 
  -1   3   6        1.53        2.00      0.55 o 
   0   3   6      221.03      227.03      3.67 o 
   1   3   6      157.50      162.13      2.90 o 
   2   3   6       18.03       18.98      0.99 o 
   3   3   6      176.99      199.13      4.56 o 
   4   3   6        9.40        8.68      1.27 o 
   5   3   6      121.28      116.18      4.16 o 
   6   3   6        2.12        1.79      0.87 o 
   7   3   6        0.01        1.01      0.91 o 
   8   3   6        2.90        2.81      2.21 o 
   9   3   6        0.18       -0.17      1.40 o 
  -7   4   6        2.41        3.07      1.46 o 
  -6   4   6        0.34       -0.75      0.75 o 
  -5   4   6        0.51        0.47      0.67 o 
  -4   4   6       42.36       40.08      2.48 o 
  -3   4   6        0.44        0.12      0.60 o 
  -2   4   6      177.50      196.30      3.46 o 
  -1   4   6      168.32      183.43      3.18 o 
   0   4   6      408.51      446.61      5.47 o 
   1   4   6     1118.79     1092.95     10.48 o 
   2   4   6      563.14      601.36      6.78 o 
   3   4   6      241.91      220.08      3.67 o 
   4   4   6       73.74       63.60      3.75 o 
   5   4   6       82.81       84.70      3.32 o 
   6   4   6       33.86       33.92      2.60 o 
   7   4   6       31.33       34.38      2.86 o 
   8   4   6       20.45       23.09      2.57 o 
   9   4   6       10.58        5.42      2.06 o 
  -7   5   6       12.33       13.56      4.93 o 
  -6   5   6        8.66       20.30      4.77 o 
  -5   5   6        0.12        0.73      1.18 o 
  -4   5   6      158.18      146.86      6.19 o 
  -3   5   6       42.53       43.36      1.77 o 
  -2   5   6      167.40      174.60      3.72 o 
  -1   5   6      100.80      103.99      3.91 o 
   0   5   6        1.10        1.58      0.62 o 
   1   5   6        3.45        5.10      0.66 o 
   2   5   6        0.12        0.25      0.40 o 
   3   5   6      101.17      101.08      2.38 o 
   4   5   6        1.69        3.59      0.93 o 
   5   5   6       53.77       58.85      2.74 o 
   6   5   6       34.85       38.78      2.70 o 
   7   5   6       17.58       17.52      2.05 o 
   8   5   6       10.03        9.10      1.68 o 
   9   5   6        0.83        3.41      1.74 o 
  -6   6   6        0.84       -0.51      4.29 o 
  -5   6   6        3.07        2.58      1.65 o 
  -4   6   6        0.74        0.61      1.17 o 
  -3   6   6        0.02       -0.30      1.82 o 
  -2   6   6       38.66       40.70      3.55 o 
  -1   6   6      392.54      371.52      6.93 o 
   0   6   6       87.36       85.55      3.00 o 
   1   6   6      186.14      179.63      4.31 o 
   2   6   6      354.32      380.54      5.01 o 
   3   6   6      123.43      109.82      2.57 o 
   4   6   6      138.82      143.09      3.03 o 
   5   6   6       84.34       83.73      3.24 o 
   6   6   6        9.72       12.81      1.66 o 
   7   6   6        8.32        9.17      1.48 o 
   8   6   6        0.09       -0.73      1.09 o 
   9   6   6        5.54        8.01      4.29 o 
  -5   7   6       20.01       28.50      3.71 o 
  -4   7   6       31.92       34.30      3.88 o 
  -3   7   6        1.65        0.78      1.14 o 
  -2   7   6       78.71       75.17      3.41 o 
  -1   7   6       21.24       25.95      2.97 o 
   0   7   6        0.15        0.25      0.62 o 
   1   7   6       27.91       23.32      1.93 o 
   2   7   6        0.10        0.26      0.59 o 
   3   7   6       74.34       73.17      2.86 o 
   4   7   6      190.78      202.61      3.81 o 
   5   7   6        2.26        0.92      1.25 o 
   6   7   6        1.45        2.85      1.60 o 
   7   7   6       10.24        9.53      1.53 o 
   8   7   6        1.77        1.32      1.00 o 
   9   7   6        3.58        1.80      1.31 o 
  -4   8   6        8.98       13.72      3.14 o 
  -3   8   6        5.15        9.30      2.07 o 
  -2   8   6       32.34       31.24      2.58 o 
  -1   8   6       80.20       74.49      3.40 o 
   0   8   6      157.20      139.85      4.41 o 
   1   8   6      117.76      113.03      5.97 o 
   2   8   6       18.88       22.59      4.15 o 
   3   8   6      174.68      170.03      4.55 o 
   4   8   6       78.72       82.17      3.14 o 
   5   8   6        3.45        3.80      1.30 o 
   6   8   6       29.72       31.38      4.95 o 
   7   8   6       28.42       28.27      2.46 o 
   8   8   6        2.29        5.67      1.51 o 
   9   8   6        5.35        6.99      1.96 o 
  -3   9   6        0.55        4.02      1.48 o 
  -2   9   6        0.22        2.85      1.21 o 
  -1   9   6        0.37        1.06      1.29 o 
   0   9   6        6.99        8.42      1.48 o 
   1   9   6        6.50        4.79      1.18 o 
   2   9   6       43.88       45.62      2.85 o 
   3   9   6        2.54        1.83      1.04 o 
   4   9   6        8.46        9.21      1.37 o 
   5   9   6        0.27       -0.39      1.24 o 
   6   9   6       17.36       18.74      6.53 o 
   7   9   6        6.43        4.57      1.76 o 
   8   9   6        3.94        4.97      1.84 o 
   9   9   6        0.12       -0.18      1.43 o 
  -2  10   6        5.54       11.32      2.55 o 
  -1  10   6       26.15       31.83      2.85 o 
   0  10   6        8.50        9.31      1.65 o 
   1  10   6       20.45       21.39      2.28 o 
   2  10   6       84.97       85.49      6.09 o 
   3  10   6       30.82       28.31      2.51 o 
   4  10   6        2.96        3.90      1.12 o 
   5  10   6       12.59       13.23      1.71 o 
   6  10   6       10.76       10.80      2.22 o 
   7  10   6        0.20        0.03      1.31 o 
   8  10   6        0.15       -0.20      1.39 o 
   9  10   6        5.56        7.45      2.14 o 
  -1  11   6        2.97        5.45      1.71 o 
   0  11   6       15.99       16.38      2.24 o 
   1  11   6        0.00       -1.07      1.07 o 
   2  11   6        1.60        4.41      1.36 o 
   3  11   6       36.34       34.96      2.94 o 
   4  11   6       68.42       72.69      4.54 o 
   5  11   6        0.01       -0.79      0.79 o 
   6  11   6        0.51        2.94      1.64 o 
   7  11   6        0.15       -1.40      1.40 o 
   8  11   6        1.07        1.52      2.71 o 
   1  12   6        8.55       11.30      2.19 o 
   2  12   6        0.91        1.75      2.30 o 
   3  12   6       10.26        8.03      1.83 o 
   4  12   6       22.16       29.18      2.98 o 
   5  12   6        0.13        0.62      1.51 o 
   6  12   6        0.11        2.36      1.69 o 
   7  12   6        1.50        0.05      1.53 o 
  -5  -8   7        9.97       15.95      8.86 o 
  -4  -8   7        6.00        5.83      1.45 o 
  -3  -8   7        4.13        7.47      1.44 o 
  -7  -7   7       16.00       18.08      2.91 o 
  -6  -7   7        5.12        4.93      4.19 o 
  -5  -7   7        9.63       10.54      1.72 o 
  -4  -7   7        5.45        5.75      1.47 o 
  -3  -7   7        0.75        0.50      0.88 o 
  -2  -7   7       29.25       30.40      2.84 o 
  -1  -7   7       16.90       15.59      2.39 o 
   0  -7   7        8.59       12.14      2.05 o 
  -8  -6   7        7.82       12.32      2.46 o 
  -7  -6   7        0.79        0.42      1.42 o 
  -6  -6   7       17.70       16.23      2.52 o 
  -5  -6   7       33.58       37.54      4.18 o 
  -4  -6   7        0.11        1.50      0.85 o 
  -3  -6   7       31.82       29.76      3.11 o 
  -2  -6   7       44.40       47.11      3.81 o 
  -1  -6   7       87.04       86.55      4.84 o 
   0  -6   7       42.10       41.40      3.29 o 
   1  -6   7        0.17        0.74      1.08 o 
   2  -6   7        1.18        3.50      2.05 o 
  -9  -5   7        6.99        6.23      1.85 o 
  -8  -5   7        7.77       10.15      2.27 o 
  -7  -5   7        0.45       -0.48      1.11 o 
  -6  -5   7        1.53        0.87      0.97 o 
  -5  -5   7        0.29       -0.71      0.73 o 
  -4  -5   7       35.77       32.57      2.54 o 
  -3  -5   7       10.10        9.44      1.42 o 
  -2  -5   7        8.61        9.57      1.51 o 
  -1  -5   7       50.42       49.45      2.85 o 
   0  -5   7      138.93      138.80      4.99 o 
   1  -5   7       72.02       78.76      3.73 o 
   2  -5   7       14.87       16.45      4.08 o 
   3  -5   7       65.32       80.85      6.05 o 
  -9  -4   7        0.22        1.44      1.44 o 
  -8  -4   7        0.37        1.62      1.88 o 
  -7  -4   7       34.40       34.25      3.51 o 
  -6  -4   7       24.71       23.22      2.80 o 
  -5  -4   7       36.16       35.33      3.26 o 
  -4  -4   7      200.83      207.33      5.26 o 
  -3  -4   7      226.66      209.73      5.30 o 
  -2  -4   7       21.44       20.14      1.93 o 
  -1  -4   7       62.83       60.06      2.94 o 
   0  -4   7        2.48        2.80      0.99 o 
   1  -4   7        0.42        0.49      0.75 o 
   2  -4   7       53.12       58.48      3.42 o 
   3  -4   7        0.18        0.35      1.32 o 
   4  -4   7        0.86        1.57      1.88 o 
  -9  -3   7        2.41        4.15      2.04 o 
  -8  -3   7        0.73        0.07      1.13 o 
  -7  -3   7       46.58       39.32      3.56 o 
  -6  -3   7        8.03        8.22      2.60 o 
  -5  -3   7        0.43        0.69      0.78 o 
  -4  -3   7       14.42       16.26      1.65 o 
  -3  -3   7       10.40       10.02      1.33 o 
  -2  -3   7        0.08       -0.14      0.57 o 
  -1  -3   7       31.96       31.77      2.28 o 
   0  -3   7      146.40      138.63      4.20 o 
   1  -3   7       22.73       27.59      2.12 o 
   2  -3   7      137.45      127.37      5.45 o 
   3  -3   7       38.59       37.16      3.91 o 
   4  -3   7       55.71       61.61      5.00 o 
   5  -3   7      100.52      112.78      6.37 o 
  -9  -2   7        8.70        5.96      1.54 o 
  -8  -2   7       11.36       14.62      2.03 o 
  -7  -2   7        0.01       -0.85      0.85 o 
  -6  -2   7       20.78       19.70      2.01 o 
  -5  -2   7      213.21      210.90      5.96 o 
  -4  -2   7      247.27      244.47      5.12 o 
  -3  -2   7      512.13      518.09      8.12 o 
  -2  -2   7      270.02      241.23      5.68 o 
  -1  -2   7      459.97      449.52      7.58 o 
   0  -2   7       89.74       85.95      3.11 o 
   1  -2   7      100.95      103.52      4.70 o 
   2  -2   7       19.09       22.48      1.88 o 
   3  -2   7       31.13       31.36      3.45 o 
   4  -2   7        0.34        1.60      2.66 o 
   5  -2   7        1.58        4.36      1.62 o 
   6  -2   7        1.56       -0.91      1.82 o 
  -9  -1   7        0.71        2.20      1.56 o 
  -8  -1   7        3.00        4.05      1.29 o 
  -7  -1   7       39.12       40.88      2.94 o 
  -6  -1   7        7.43        6.12      1.73 o 
  -5  -1   7       46.84       44.74      2.66 o 
  -4  -1   7       98.67      104.71      2.70 o 
  -3  -1   7        1.51        2.58      0.61 o 
  -2  -1   7      152.45      155.70      4.43 o 
  -1  -1   7       83.92       86.52      2.17 o 
   0  -1   7      354.26      358.22      4.87 o 
   1  -1   7      228.17      229.37      3.97 o 
   2  -1   7       23.54       20.13      1.34 o 
   3  -1   7        0.11       -0.14      0.86 o 
   4  -1   7       11.94       12.97      2.78 o 
   5  -1   7        7.36        9.08      2.15 o 
   6  -1   7        7.16       13.78      3.06 o 
  -9   0   7        2.85        2.64      1.33 o 
  -8   0   7        0.02        1.59      1.13 o 
  -7   0   7       25.74       26.91      3.15 o 
  -6   0   7      110.90      103.77      3.95 o 
  -5   0   7       45.55       42.08      3.77 o 
  -4   0   7      175.42      170.42      4.43 o 
  -3   0   7      480.39      468.96      6.19 o 
  -2   0   7      134.15      126.86      2.87 o 
  -1   0   7      362.12      366.10      6.84 o 
   0   0   7       39.05       46.17      1.66 o 
   1   0   7       41.60       38.76      1.57 o 
   2   0   7      329.03      310.58      6.05 o 
   3   0   7       87.89       98.27      3.54 o 
   4   0   7       25.99       29.56      3.01 o 
   5   0   7      139.09      133.35      4.78 o 
   6   0   7        3.73        2.50      1.24 o 
   7   0   7        6.08        5.87      2.13 o 
  -9   1   7        0.28       -2.30      2.30 o 
  -8   1   7        2.80        1.98      1.11 o 
  -7   1   7        1.36        1.06      0.87 o 
  -6   1   7       36.87       34.16      3.29 o 
  -5   1   7      124.86      111.71      3.79 o 
  -4   1   7       63.20       68.78      2.77 o 
  -3   1   7      100.44       98.92      3.96 o 
  -2   1   7       75.51       85.64      2.28 o 
  -1   1   7        0.38        0.24      0.41 o 
   0   1   7      333.02      362.51      5.04 o 
   1   1   7        2.73        1.14      0.68 o 
   2   1   7      103.30      118.21      5.99 o 
   3   1   7       16.59       14.79      1.56 o 
   4   1   7      127.47      128.63      4.22 o 
   5   1   7      336.68      317.68      7.44 o 
   6   1   7       13.41       14.80      2.00 o 
   7   1   7        4.42        5.57      1.52 o 
   8   1   7        3.24        3.21      1.69 o 
  -8   2   7        6.58        5.97      2.54 o 
  -7   2   7        3.65        3.65      1.14 o 
  -6   2   7       67.73       71.83      3.83 o 
  -5   2   7      242.12      230.48      6.15 o 
  -4   2   7      160.08      146.66      4.14 o 
  -3   2   7      193.47      194.85      3.52 o 
  -2   2   7       28.48       30.78      1.49 o 
  -1   2   7        2.30        0.96      0.64 o 
   0   2   7       73.52       79.25      2.15 o 
   1   2   7       13.33        7.40      0.81 o 
   2   2   7       26.56       24.94      1.25 o 
   3   2   7       87.17       82.28      3.04 o 
   4   2   7      168.90      155.10      5.73 o 
   5   2   7       35.97       35.30      2.68 o 
   6   2   7        0.30        2.06      1.28 o 
   7   2   7       54.74       51.92      3.70 o 
   8   2   7       11.11       11.17      2.01 o 
  -8   3   7       20.58       18.69      2.31 o 
  -7   3   7        9.67        6.98      2.11 o 
  -6   3   7        6.81        6.40      1.31 o 
  -5   3   7       16.87       15.84      1.73 o 
  -4   3   7       64.00       59.37      2.73 o 
  -3   3   7       38.26       35.68      1.59 o 
  -2   3   7      188.17      187.36      3.51 o 
  -1   3   7       29.59       28.04      1.44 o 
   0   3   7      119.78      119.28      2.67 o 
   1   3   7      162.02      161.55      4.09 o 
   2   3   7       89.33      108.89      2.43 o 
   3   3   7       50.89       47.04      2.34 o 
   4   3   7       56.46       51.53      2.90 o 
   5   3   7        3.64        2.46      1.22 o 
   6   3   7        4.72        5.31      1.21 o 
   7   3   7       83.29       83.65      4.01 o 
   8   3   7       11.22       12.40      2.47 o 
  -7   4   7       15.61       11.55      2.38 o 
  -6   4   7       18.45       12.34      2.35 o 
  -5   4   7       14.93       17.05      1.88 o 
  -4   4   7       18.24       19.29      1.84 o 
  -3   4   7       18.73       14.30      1.41 o 
  -2   4   7       33.55       33.19      1.77 o 
  -1   4   7      322.57      282.34      4.41 o 
   0   4   7       35.49       37.21      1.54 o 
   1   4   7      156.51      159.71      3.11 o 
   2   4   7      126.28      134.37      2.81 o 
   3   4   7        0.30        0.15      0.36 o 
   4   4   7        0.18        0.50      0.60 o 
   5   4   7      129.88      123.57      4.13 o 
   6   4   7      100.42      100.49      3.94 o 
   7   4   7       36.93       34.93      3.01 o 
   8   4   7       12.51       14.75      2.14 o 
   9   4   7       18.22       14.53      4.13 o 
  -7   5   7       12.92       13.71      4.77 o 
  -6   5   7       43.71       52.83      8.68 o 
  -5   5   7       42.28       37.30      8.24 o 
  -4   5   7       32.37       40.10      7.06 o 
  -3   5   7        1.93        1.42      0.85 o 
  -2   5   7        3.24        4.07      0.73 o 
  -1   5   7       23.85       28.69      1.44 o 
   0   5   7       11.05        9.45      0.91 o 
   1   5   7       41.28       36.76      1.54 o 
   2   5   7        0.05        0.91      0.46 o 
   3   5   7       69.42       66.54      2.18 o 
   4   5   7        8.30        8.17      1.25 o 
   5   5   7       15.14       19.38      1.92 o 
   6   5   7        8.76        8.22      1.36 o 
   7   5   7       22.86       24.00      2.44 o 
   8   5   7        5.07        4.41      1.35 o 
   9   5   7        5.27        7.32      2.17 o 
  -6   6   7       10.43       16.32      5.62 o 
  -5   6   7        0.04        0.21      3.46 o 
  -4   6   7        4.46        5.02      3.52 o 
  -3   6   7        0.20        0.46      0.90 o 
  -2   6   7       73.24       64.78      2.85 o 
  -1   6   7       13.25        8.75      1.49 o 
   0   6   7       47.76       46.04      2.35 o 
   1   6   7      147.99      146.83      2.96 o 
   2   6   7      390.08      407.54      5.55 o 
   3   6   7      298.52      283.83      4.58 o 
   4   6   7       36.48       39.69      2.44 o 
   5   6   7       23.27       23.43      2.15 o 
   6   6   7       10.11        8.83      1.43 o 
   7   6   7       22.65       22.32      3.02 o 
   8   6   7       18.01       15.82      2.55 o 
   9   6   7       14.32       16.68      2.36 o 
  -5   7   7       26.33       26.45      6.79 o 
  -4   7   7       42.47       49.32      7.59 o 
  -3   7   7        0.85        3.69      1.33 o 
  -2   7   7       83.17       80.00      3.42 o 
  -1   7   7       41.00       44.72      3.59 o 
   0   7   7       97.33       84.18      4.45 o 
   1   7   7       15.54       13.27      1.54 o 
   2   7   7       15.07       13.92      1.55 o 
   3   7   7        7.96        8.63      1.26 o 
   4   7   7       34.22       33.88      1.71 o 
   5   7   7       50.45       53.44      6.06 o 
   6   7   7        1.52        2.74      0.95 o 
   7   7   7       13.70       14.11      1.93 o 
   8   7   7        6.10        7.82      1.61 o 
   9   7   7        1.18        1.83      1.36 o 
  -4   8   7        0.30        0.57      1.23 o 
  -3   8   7        6.39        8.06      3.79 o 
  -2   8   7       10.34       12.07      1.70 o 
  -1   8   7       15.18       15.47      1.82 o 
   0   8   7        6.11        9.64      1.69 o 
   1   8   7      148.98      131.86      4.14 o 
   2   8   7       30.48       27.95      2.21 o 
   3   8   7       47.15       44.88      2.56 o 
   4   8   7      159.25      163.94      4.55 o 
   5   8   7       93.19       95.43      5.41 o 
   6   8   7       27.47       29.19      3.42 o 
   7   8   7        7.28        8.67      1.53 o 
   8   8   7        0.08        0.79      1.07 o 
   9   8   7        0.45        2.62      1.24 o 
  -3   9   7       23.53       25.25      3.43 o 
  -2   9   7       38.78       46.54      4.42 o 
  -1   9   7       10.65       14.15      3.27 o 
   0   9   7       35.13       36.42      2.74 o 
   1   9   7       28.48       25.35      2.35 o 
   2   9   7        1.24        0.86      0.76 o 
   3   9   7        9.11        8.77      1.43 o 
   4   9   7        0.00        0.86      1.15 o 
   5   9   7       44.49       35.88      3.73 o 
   6   9   7       37.91       33.37      5.83 o 
   7   9   7        4.70        5.63      1.71 o 
   8   9   7        0.19        1.33      2.44 o 
   9   9   7        1.68        3.17      1.63 o 
  -2  10   7        4.01        5.27      3.16 o 
  -1  10   7        0.41        1.18      1.16 o 
   0  10   7       15.00       13.83      1.89 o 
   1  10   7       56.94       50.00      3.28 o 
   2  10   7       52.39       42.17      3.07 o 
   3  10   7       26.39       25.96      2.37 o 
   4  10   7        5.88        6.18      1.46 o 
   5  10   7       40.50       50.69      5.38 o 
   6  10   7       15.06       19.85      3.09 o 
   7  10   7        0.93        1.80      1.55 o 
   8  10   7        7.32       10.60      2.50 o 
  -1  11   7        0.09        0.21      2.11 o 
   0  11   7        0.22        0.93      1.17 o 
   1  11   7        0.01       -0.48      1.02 o 
   2  11   7        1.29        1.98      1.36 o 
   3  11   7        0.29        0.95      1.03 o 
   4  11   7        8.65        9.79      2.09 o 
   5  11   7        0.17        1.28      1.48 o 
   6  11   7        1.09       -0.31      1.32 o 
   7  11   7        1.91       -0.25      2.94 o 
   8  11   7        4.84        6.97      2.06 o 
   1  12   7        5.53        7.21      1.78 o 
   2  12   7        4.62        4.56      1.67 o 
   3  12   7       11.90       11.50      2.58 o 
   4  12   7       24.78       21.91      2.51 o 
   5  12   7        5.54        6.70      2.68 o 
   6  12   7        0.02        0.80      1.93 o 
  -6  -7   8        4.60        3.44      1.49 o 
  -5  -7   8        8.65        7.07      2.95 o 
  -4  -7   8       15.63       20.25      2.47 o 
  -3  -7   8       21.62       22.70      2.49 o 
  -2  -7   8        3.06        3.95      1.33 o 
  -7  -6   8        3.92        3.55      2.13 o 
  -6  -6   8        6.62        7.82      2.08 o 
  -5  -6   8       21.79       20.94      3.23 o 
  -4  -6   8        2.42        3.37      1.13 o 
  -3  -6   8        7.77        7.10      2.21 o 
  -2  -6   8        3.24        3.09      1.62 o 
  -1  -6   8        6.07       10.67      2.21 o 
   0  -6   8        9.77       10.14      1.66 o 
   1  -6   8       18.81       24.80      4.35 o 
  -8  -5   8        0.46       -0.07      1.23 o 
  -7  -5   8        1.73        2.06      2.66 o 
  -6  -5   8        3.38        3.51      1.48 o 
  -5  -5   8       44.26       49.63      7.08 o 
  -4  -5   8        7.12        5.92      1.94 o 
  -3  -5   8       53.98       58.26      3.42 o 
  -2  -5   8       43.68       43.15      3.07 o 
  -1  -5   8        2.29        3.83      1.13 o 
   0  -5   8       35.47       43.84      3.08 o 
   1  -5   8       10.39       13.53      1.84 o 
   2  -5   8        6.21        5.76      2.22 o 
  -8  -4   8        0.31        2.13      1.56 o 
  -7  -4   8       16.69       17.83      2.73 o 
  -6  -4   8       23.19       23.00      3.01 o 
  -5  -4   8        0.28        0.12      0.86 o 
  -4  -4   8        7.52        5.52      1.11 o 
  -3  -4   8       82.43       79.75      3.36 o 
  -2  -4   8       29.49       34.75      3.67 o 
  -1  -4   8       86.81       86.86      3.63 o 
   0  -4   8       36.39       39.42      2.72 o 
   1  -4   8       63.05       62.21      3.23 o 
   2  -4   8       20.15       12.23      2.62 o 
   3  -4   8        0.00        0.15      2.09 o 
  -9  -3   8        0.47        1.44      1.55 o 
  -8  -3   8        0.07       -0.92      0.92 o 
  -7  -3   8       12.84       11.05      2.47 o 
  -6  -3   8       60.69       60.30      4.74 o 
  -5  -3   8        0.37       -0.98      0.98 o 
  -4  -3   8        8.36        8.35      1.27 o 
  -3  -3   8        1.36        0.58      0.62 o 
  -2  -3   8      191.16      171.77      4.77 o 
  -1  -3   8       43.55       42.09      2.70 o 
   0  -3   8      139.72      135.00      4.37 o 
   1  -3   8      132.16      132.60      4.22 o 
   2  -3   8      168.33      175.20     14.04 o 
   3  -3   8       63.58       74.69      5.52 o 
   4  -3   8        5.42        7.21      2.35 o 
  -9  -2   8        7.07        7.46      1.71 o 
  -8  -2   8        1.20       -0.80      1.09 o 
  -7  -2   8        0.18        0.69      1.03 o 
  -6  -2   8        1.51        3.01      1.44 o 
  -5  -2   8      109.67      109.60      7.97 o 
  -4  -2   8       28.66       25.09      2.43 o 
  -3  -2   8      110.89      107.43      3.53 o 
  -2  -2   8      433.40      391.49      7.24 o 
  -1  -2   8      220.71      195.30      4.97 o 
   0  -2   8       67.93       62.36      2.85 o 
   1  -2   8      248.49      240.34      9.96 o 
   2  -2   8        7.82        6.97      1.21 o 
   3  -2   8        0.02        0.65      1.17 o 
   4  -2   8       28.81       28.80      3.74 o 
   5  -2   8        6.02        8.66      2.48 o 
  -9  -1   8        1.48        0.98      1.06 o 
  -8  -1   8        1.59        1.02      0.98 o 
  -7  -1   8        1.55        2.81      0.98 o 
  -6  -1   8        5.35        5.81      1.25 o 
  -5  -1   8       47.99       43.79      2.75 o 
  -4  -1   8       17.16       18.20      1.79 o 
  -3  -1   8       16.47       17.33      1.37 o 
  -2  -1   8       45.28       49.16      3.97 o 
  -1  -1   8       75.96       68.39      2.68 o 
   0  -1   8        0.05        1.46      0.71 o 
   1  -1   8      190.13      181.00      4.66 o 
   2  -1   8      110.71      110.36      3.44 o 
   3  -1   8       48.68       59.58      4.51 o 
   4  -1   8       76.70       79.42      4.99 o 
   5  -1   8       28.32       31.92      7.24 o 
   6  -1   8       33.36       33.24      4.24 o 
  -8   0   8        0.76       -0.03      0.95 o 
  -7   0   8       30.77       29.67      2.66 o 
  -6   0   8       17.31       18.47      2.04 o 
  -5   0   8        2.21        2.14      0.99 o 
  -4   0   8       35.49       31.18      2.27 o 
  -3   0   8      625.50      624.41      7.80 o 
  -2   0   8      371.16      355.23      7.40 o 
  -1   0   8      443.54      428.01      5.88 o 
   0   0   8      324.82      299.91      5.55 o 
   1   0   8      279.71      263.68      4.42 o 
   2   0   8       14.58       16.44      1.24 o 
   3   0   8        0.04        0.26      0.79 o 
   4   0   8        0.78        0.76      2.53 o 
   5   0   8        6.69        4.47      1.98 o 
   6   0   8        4.69        7.57      2.15 o 
   7   0   8        0.02        1.59      1.95 o 
  -8   1   8       11.22       12.52      1.92 o 
  -7   1   8        4.68        3.56      1.15 o 
  -6   1   8        4.32        4.11      1.34 o 
  -5   1   8       57.14       53.37      2.79 o 
  -4   1   8        6.87        7.65      1.78 o 
  -3   1   8       76.43       63.75      2.46 o 
  -2   1   8      128.93      129.76      5.10 o 
  -1   1   8       41.76       41.03      1.73 o 
   0   1   8      282.51      291.40      4.66 o 
   1   1   8       44.93       42.72      1.74 o 
   2   1   8      210.48      214.55      3.90 o 
   3   1   8       20.33       17.71      1.75 o 
   4   1   8       75.94       62.89      3.15 o 
   5   1   8       19.01       23.63      2.40 o 
   6   1   8       21.82       21.34      2.58 o 
   7   1   8        0.15        2.55      1.76 o 
  -8   2   8        1.62        1.58      2.04 o 
  -7   2   8       10.90       13.54      1.86 o 
  -6   2   8        0.54       -0.62      0.62 o 
  -5   2   8      112.63      104.36      3.84 o 
  -4   2   8      188.13      179.89      4.80 o 
  -3   2   8       28.35       28.00      1.55 o 
  -2   2   8      357.64      365.08      5.43 o 
  -1   2   8      849.16      834.97      9.24 o 
   0   2   8      141.10      138.56      3.08 o 
   1   2   8      180.66      174.54      3.47 o 
   2   2   8       20.60       21.27      1.29 o 
   3   2   8       38.51       38.17      2.46 o 
   4   2   8       53.97       52.51      2.85 o 
   5   2   8       11.85       11.50      1.63 o 
   6   2   8        0.08        2.23      1.24 o 
   7   2   8       26.76       28.37      2.99 o 
   8   2   8        0.69       -0.24      2.32 o 
  -8   3   8        0.28        3.24      2.26 o 
  -7   3   8        2.60        2.16      1.24 o 
  -6   3   8        5.34        6.26      1.27 o 
  -5   3   8        6.86        7.94      1.26 o 
  -4   3   8       80.88       86.88      3.44 o 
  -3   3   8       80.40       77.58      2.97 o 
  -2   3   8       48.53       51.13      1.92 o 
  -1   3   8       32.48       33.77      1.88 o 
   0   3   8        8.26        8.63      0.98 o 
   1   3   8        1.49        0.35      0.43 o 
   2   3   8       53.70       47.00      1.68 o 
   3   3   8        0.67       -0.37      0.52 o 
   4   3   8       90.26       79.74      3.26 o 
   5   3   8        5.12        6.03      1.23 o 
   6   3   8        0.89       -0.21      0.97 o 
   7   3   8       80.46       84.06      5.86 o 
   8   3   8       21.70       21.56      2.72 o 
  -7   4   8       23.06       17.17      2.96 o 
  -6   4   8        3.89        4.87      2.06 o 
  -5   4   8       20.52       24.39      2.22 o 
  -4   4   8      134.71      142.69      5.38 o 
  -3   4   8      459.14      428.73      7.66 o 
  -2   4   8      250.56      242.47      4.34 o 
  -1   4   8       36.26       29.84      1.60 o 
   0   4   8        0.03        0.50      0.50 o 
   1   4   8      103.51      105.35      2.64 o 
   2   4   8        6.21        7.49      0.85 o 
   3   4   8       66.13       55.47      4.22 o 
   4   4   8        4.85        5.11      1.08 o 
   5   4   8       19.61       18.10      2.00 o 
   6   4   8       25.97       23.87      2.83 o 
   7   4   8        0.10        0.79      0.97 o 
   8   4   8        1.83        6.76      1.67 o 
  -7   5   8        6.30        7.06      1.94 o 
  -6   5   8       18.22       22.90      3.37 o 
  -5   5   8       28.19       29.73      3.53 o 
  -4   5   8       11.65       10.81      2.03 o 
  -3   5   8       61.29       57.94      2.72 o 
  -2   5   8       49.95       41.80      1.99 o 
  -1   5   8       27.96       27.08      1.53 o 
   0   5   8       21.71       21.19      1.38 o 
   1   5   8       69.57       62.42      2.05 o 
   2   5   8      265.19      250.89      4.30 o 
   3   5   8       94.66       92.91      2.63 o 
   4   5   8       12.27       10.53      1.45 o 
   5   5   8       15.18       16.43      2.20 o 
   6   5   8       49.43       42.40      3.04 o 
   7   5   8       12.78       11.89      1.91 o 
   8   5   8        0.36        2.28      1.20 o 
   9   5   8       12.66       13.20      2.83 o 
  -6   6   8       12.25       11.87      2.48 o 
  -5   6   8       35.42       25.17      7.32 o 
  -4   6   8        2.97        3.76      1.61 o 
  -3   6   8       18.80       20.52      2.83 o 
  -2   6   8       17.05       16.98      2.22 o 
  -1   6   8        6.04        3.49      0.93 o 
   0   6   8       99.80      101.06      3.77 o 
   1   6   8      252.81      238.14      4.16 o 
   2   6   8        4.56        6.62      1.21 o 
   3   6   8       52.83       51.77      1.96 o 
   4   6   8       84.49       89.75      3.48 o 
   5   6   8       10.31       10.21      1.49 o 
   6   6   8        2.55        2.92      1.16 o 
   7   6   8       37.87       38.88      3.04 o 
   8   6   8       21.43       20.39      2.46 o 
   9   6   8        1.63       -0.02      1.63 o 
  -5   7   8       10.88       15.29      2.80 o 
  -4   7   8       22.88       26.14      3.44 o 
  -3   7   8       25.75       26.11      3.43 o 
  -2   7   8       52.12       48.19      2.78 o 
  -1   7   8        1.43        1.99      0.80 o 
   0   7   8        3.78        2.61      1.22 o 
   1   7   8        0.27        1.78      0.75 o 
   2   7   8        3.84        4.39      1.02 o 
   3   7   8       65.17       63.38      2.84 o 
   4   7   8        6.38        7.05      1.78 o 
   5   7   8       29.26       27.89      2.51 o 
   6   7   8        4.62        4.93      2.04 o 
   7   7   8        0.71       -0.41      0.90 o 
   8   7   8        5.45        7.16      1.65 o 
   9   7   8        6.94        9.25      1.97 o 
  -4   8   8       18.52       26.23      3.57 o 
  -3   8   8        5.80        2.83      1.62 o 
  -2   8   8        0.36        2.04      1.27 o 
  -1   8   8        6.16        3.80      1.05 o 
   0   8   8       16.30       17.28      1.91 o 
   1   8   8       25.37       21.66      2.06 o 
   2   8   8       25.90       25.91      2.21 o 
   3   8   8      131.45      130.71      5.00 o 
   4   8   8       95.84       89.12      5.01 o 
   5   8   8       19.64       23.90      3.21 o 
   6   8   8        6.45        8.19      2.15 o 
   7   8   8        4.20        5.32      1.86 o 
   8   8   8        0.13       -0.02      1.42 o 
   9   8   8        4.75        9.84      1.92 o 
  -3   9   8       33.29       42.50      4.69 o 
  -2   9   8       38.32       52.74      4.74 o 
  -1   9   8        0.54        0.96      1.09 o 
   0   9   8       57.41       54.69      3.41 o 
   1   9   8       38.68       33.37      2.65 o 
   2   9   8       25.55       24.64      2.33 o 
   3   9   8        2.46        2.20      1.01 o 
   4   9   8        3.19        1.37      1.72 o 
   5   9   8        0.35        0.12      1.24 o 
   6   9   8        6.31        6.30      1.88 o 
   7   9   8        2.45        0.80      1.51 o 
   8   9   8        0.11       -1.43      1.43 o 
  -2  10   8        0.11       -1.24      1.47 o 
  -1  10   8        1.02        1.84      1.22 o 
   0  10   8        5.46        4.28      1.62 o 
   1  10   8        5.61        6.21      1.78 o 
   2  10   8        1.69        2.95      1.20 o 
   3  10   8       50.71       42.42      2.99 o 
   4  10   8        9.78        9.51      2.15 o 
   5  10   8       26.48       24.46      5.28 o 
   6  10   8       43.06       46.29      4.70 o 
   7  10   8        7.50       11.67      2.62 o 
   8  10   8        2.98        4.64      2.52 o 
  -1  11   8       21.20       20.18      3.01 o 
   0  11   8       12.90       15.59      2.26 o 
   1  11   8        1.74        2.97      1.60 o 
   2  11   8       11.16       15.35      2.01 o 
   3  11   8        2.33        0.69      1.08 o 
   4  11   8        3.35        3.55      1.29 o 
   5  11   8        2.36        0.44      1.42 o 
   6  11   8        0.02        1.13      1.65 o 
   7  11   8        4.47        4.51      2.06 o 
   1  12   8        1.21        0.48      1.56 o 
   2  12   8        3.12        3.51      1.39 o 
   3  12   8        8.53       10.36      1.88 o 
   4  12   8        7.37        5.34      5.63 o 
   5  12   8        6.58        5.03      2.29 o 
   6  12   8        2.21        4.02      1.93 o 
  -6  -6   9        3.49        4.47      3.18 o 
  -5  -6   9        0.89       -1.24      1.24 o 
  -4  -6   9        3.21        3.81      2.40 o 
  -3  -6   9       10.12       10.20      3.37 o 
  -2  -6   9        0.55       -0.19      0.98 o 
  -1  -6   9        8.24        9.30      1.68 o 
  -7  -5   9        1.46        1.77      1.45 o 
  -6  -5   9        4.78        2.98      1.60 o 
  -5  -5   9       27.87       25.49      5.46 o 
  -4  -5   9       45.35       54.01      3.47 o 
  -3  -5   9       11.52       10.53      1.78 o 
  -2  -5   9        5.56        4.68      1.74 o 
  -1  -5   9       18.35       22.44      2.36 o 
   0  -5   9        0.96        0.06      0.89 o 
   1  -5   9        1.94       -0.75      1.38 o 
  -8  -4   9        0.42        3.25      1.49 o 
  -7  -4   9        6.45        3.74      1.77 o 
  -6  -4   9       18.74       22.87      3.09 o 
  -5  -4   9        6.73       10.32      2.00 o 
  -4  -4   9       26.38       31.96      4.09 o 
  -3  -4   9       51.12       47.85      3.12 o 
  -2  -4   9        7.01        7.97      1.47 o 
  -1  -4   9        0.49        1.78      2.43 o 
   0  -4   9        6.20        6.45      1.81 o 
   1  -4   9       15.04       17.03      1.97 o 
   2  -4   9       22.22       28.46      4.03 o 
  -8  -3   9        0.24        1.93      1.42 o 
  -7  -3   9        0.50        0.57      2.34 o 
  -6  -3   9        0.01       -0.30      1.02 o 
  -5  -3   9        3.65        2.36      1.17 o 
  -4  -3   9        6.03        7.53      1.25 o 
  -3  -3   9       50.56       49.74      2.99 o 
  -2  -3   9       58.55       53.85      2.96 o 
  -1  -3   9      183.34      187.30      5.97 o 
   0  -3   9       35.69       36.69      3.42 o 
   1  -3   9        1.29        0.78      0.86 o 
   2  -3   9       34.39       46.76      5.91 o 
   3  -3   9        2.21        3.85      2.74 o 
   4  -3   9        7.63        9.57      3.99 o 
  -8  -2   9        1.15        3.20      1.38 o 
  -7  -2   9        9.14       11.52      2.26 o 
  -6  -2   9        1.28        0.38      0.99 o 
  -5  -2   9       27.94       28.72      3.03 o 
  -4  -2   9       67.80       68.72      8.21 o 
  -3  -2   9        2.58        2.76      0.90 o 
  -2  -2   9        7.28        5.21      1.27 o 
  -1  -2   9      275.35      254.82      6.05 o 
   0  -2   9       20.65       16.72      1.83 o 
   1  -2   9       25.98       29.83      3.51 o 
   2  -2   9       34.99       36.13      4.31 o 
   3  -2   9       32.64       38.40      4.63 o 
   4  -2   9        7.57        3.95      2.78 o 
  -8  -1   9        6.68        5.87      3.53 o 
  -7  -1   9        3.31        1.66      1.90 o 
  -6  -1   9        0.46        2.54      1.30 o 
  -5  -1   9       42.22       39.99      3.47 o 
  -4  -1   9      157.40      142.85      5.39 o 
  -3  -1   9        9.24        9.87      1.34 o 
  -2  -1   9       21.45       16.29      1.67 o 
  -1  -1   9        0.01        0.71      1.16 o 
   0  -1   9      231.11      215.21      5.31 o 
   1  -1   9        2.26        4.42      1.46 o 
   2  -1   9      186.58      203.75      7.53 o 
   3  -1   9       54.03       53.56      4.62 o 
   4  -1   9      135.19      148.57      6.99 o 
   5  -1   9       25.76       26.50      6.90 o 
  -8   0   9        4.86        6.18      1.69 o 
  -7   0   9       13.32       15.13      2.06 o 
  -6   0   9        1.49        3.85      1.08 o 
  -5   0   9        0.01       -0.07      0.81 o 
  -4   0   9        0.77        1.55      0.70 o 
  -3   0   9       84.20       81.01      2.61 o 
  -2   0   9       46.08       37.50      1.90 o 
  -1   0   9      213.80      204.83      4.86 o 
   0   0   9      524.71      482.00      8.63 o 
   1   0   9      430.16      408.28      7.37 o 
   2   0   9      113.47      103.11      4.98 o 
   3   0   9       50.61       49.03      4.17 o 
   4   0   9       13.16       12.39      2.38 o 
   5   0   9        4.41        5.17      1.92 o 
   6   0   9        6.17        5.16      2.37 o 
  -8   1   9        8.00        8.39      1.67 o 
  -7   1   9        1.05        0.96      1.57 o 
  -6   1   9        5.92        4.71      1.28 o 
  -5   1   9       10.44        9.03      1.40 o 
  -4   1   9        7.76        6.68      1.17 o 
  -3   1   9      116.23      106.99      3.15 o 
  -2   1   9       39.19       30.11      1.76 o 
  -1   1   9        1.48        1.64      0.55 o 
   0   1   9       49.35       49.14      2.74 o 
   1   1   9       94.18       91.77      2.61 o 
   2   1   9       11.24        7.59      2.29 o 
   3   1   9       43.67       39.54      2.52 o 
   4   1   9        1.03        1.86      0.84 o 
   5   1   9        3.27        7.18      1.92 o 
   6   1   9       21.57       25.07      5.06 o 
   7   1   9       14.23       19.77      3.55 o 
  -8   2   9        0.21        0.53      1.06 o 
  -7   2   9        8.77       13.03      1.83 o 
  -6   2   9        0.39        1.19      0.82 o 
  -5   2   9       23.08       24.26      2.24 o 
  -4   2   9       35.33       42.01      2.70 o 
  -3   2   9        7.09        8.71      1.22 o 
  -2   2   9       49.24       47.54      1.97 o 
  -1   2   9      587.20      562.26      7.38 o 
   0   2   9      197.26      174.94      3.99 o 
   1   2   9      248.27      239.05      4.36 o 
   2   2   9      180.25      164.30      4.54 o 
   3   2   9      230.66      212.71      6.73 o 
   4   2   9       73.51       82.79      3.49 o 
   5   2   9        0.83        2.11      1.01 o 
   6   2   9       14.73       15.67      2.16 o 
   7   2   9        4.68        4.66      1.62 o 
  -7   3   9       10.61       12.44      2.33 o 
  -6   3   9       24.54       26.11      2.51 o 
  -5   3   9        7.32        7.38      1.32 o 
  -4   3   9        2.61        3.81      1.31 o 
  -3   3   9      174.21      177.48      4.75 o 
  -2   3   9       14.74       14.09      1.31 o 
  -1   3   9      284.11      258.04      4.64 o 
   0   3   9        0.17        0.10      0.52 o 
   1   3   9       54.55       54.40      2.61 o 
   2   3   9      122.92      115.20      2.83 o 
   3   3   9        7.13        7.06      1.40 o 
   4   3   9       10.65       12.96      2.17 o 
   5   3   9        1.13        3.10      1.31 o 
   6   3   9        1.63        1.25      1.06 o 
   7   3   9       17.96       22.66      3.60 o 
  -7   4   9        9.52       15.15      2.70 o 
  -6   4   9        9.19       15.41      2.55 o 
  -5   4   9       15.25       16.52      1.89 o 
  -4   4   9        0.23       -0.54      0.54 o 
  -3   4   9      160.13      155.42      5.21 o 
  -2   4   9      108.02       97.90      2.86 o 
  -1   4   9       85.07       79.75      2.50 o 
   0   4   9      529.47      500.66      6.87 o 
   1   4   9      489.35      455.36      6.47 o 
   2   4   9       16.49       14.75      1.55 o 
   3   4   9       41.86       38.45      2.56 o 
   4   4   9        5.34        5.18      1.13 o 
   5   4   9       14.87       16.98      2.00 o 
   6   4   9       41.39       44.58      3.26 o 
   7   4   9        0.20        0.26      1.04 o 
   8   4   9        1.31        2.77      1.32 o 
  -6   5   9        4.18        2.94      1.67 o 
  -5   5   9        1.82        3.89      1.48 o 
  -4   5   9        3.05        3.48      1.34 o 
  -3   5   9       13.48       19.98      3.76 o 
  -2   5   9       18.18       24.14      1.94 o 
  -1   5   9       59.96       54.60      2.15 o 
   0   5   9      150.18      158.18      3.54 o 
   1   5   9       14.03       15.84      1.34 o 
   2   5   9       23.55       20.29      1.44 o 
   3   5   9        0.64       -0.03      0.73 o 
   4   5   9        1.60        1.36      0.82 o 
   5   5   9        6.69        5.23      1.25 o 
   6   5   9       17.36       18.62      2.93 o 
   7   5   9        1.07        2.00      1.13 o 
   8   5   9        0.01       -0.62      1.15 o 
  -6   6   9        0.83        2.80      1.48 o 
  -5   6   9       25.77       21.43      6.09 o 
  -4   6   9       13.73       10.68      2.25 o 
  -3   6   9       37.87       40.24      5.43 o 
  -2   6   9      123.60      130.54      4.30 o 
  -1   6   9      428.01      402.65      7.80 o 
   0   6   9       79.76       76.89      3.12 o 
   1   6   9        0.04        0.62      0.55 o 
   2   6   9       55.33       53.62      2.12 o 
   3   6   9      177.54      183.89      4.96 o 
   4   6   9        7.80        7.13      1.28 o 
   5   6   9       30.93       37.53      3.76 o 
   6   6   9        0.32        1.81      0.98 o 
   7   6   9        0.48        0.58      0.92 o 
   8   6   9        6.94        9.20      2.24 o 
  -5   7   9        4.69        8.64      4.91 o 
  -4   7   9       26.65       33.82      4.08 o 
  -3   7   9       47.13       48.69      4.50 o 
  -2   7   9        0.05       -0.02      2.02 o 
  -1   7   9       74.33       64.61      3.14 o 
   0   7   9       37.59       34.38      2.48 o 
   1   7   9       17.63       17.04      1.86 o 
   2   7   9       26.54       26.84      2.19 o 
   3   7   9       74.04       63.25     12.82 o 
   4   7   9       68.60       65.25      4.74 o 
   5   7   9       22.76       21.72      2.23 o 
   6   7   9        3.70        1.85      1.39 o 
   7   7   9        4.73        6.27      1.48 o 
   8   7   9       15.55       14.88      2.36 o 
  -4   8   9       12.51       17.99      3.04 o 
  -3   8   9       31.64       35.39      7.66 o 
  -2   8   9        3.19        1.60      1.60 o 
  -1   8   9       23.07       22.07      2.17 o 
   0   8   9        3.51        4.75      1.50 o 
   1   8   9        6.99        6.43      1.29 o 
   2   8   9       56.97       61.53      3.13 o 
   3   8   9       36.15       40.30      2.59 o 
   4   8   9        0.47       -0.81      2.03 o 
   5   8   9       58.54       61.76      7.14 o 
   6   8   9       17.67       17.94      2.95 o 
   7   8   9        2.35        1.80      1.78 o 
   8   8   9        0.80        1.53      1.86 o 
  -3   9   9        4.68        7.94      2.56 o 
  -2   9   9       17.39       19.25      3.03 o 
  -1   9   9       29.11       28.55      2.62 o 
   0   9   9       26.70       24.52      2.46 o 
   1   9   9        0.01       -0.84      1.25 o 
   2   9   9        0.13       -0.41      0.82 o 
   3   9   9        0.43        1.52      1.32 o 
   4   9   9        2.54        0.61      1.29 o 
   5   9   9        1.77        0.15      2.32 o 
   6   9   9        2.93        6.08      1.94 o 
   7   9   9        1.50       -1.04      1.52 o 
   8   9   9        1.58        0.98      1.89 o 
  -2  10   9        7.35        9.30      2.35 o 
  -1  10   9        3.40        2.50      1.72 o 
   0  10   9        0.79        2.16      1.12 o 
   1  10   9        0.07        0.69      1.05 o 
   2  10   9        0.54        0.19      0.84 o 
   3  10   9       15.29       17.11      1.99 o 
   4  10   9        8.24       10.28      2.32 o 
   5  10   9       18.59       25.63      3.72 o 
   6  10   9       12.35       16.83      3.13 o 
   7  10   9        8.34        6.81      2.37 o 
   8  10   9        2.28        2.35      2.25 o 
   0  11   9       29.28       30.38      2.94 o 
   1  11   9        9.32       12.93      2.00 o 
   2  11   9       30.09       28.74      3.19 o 
   3  11   9        7.36        6.77      1.60 o 
   4  11   9        0.89        0.71      1.50 o 
   5  11   9        0.22       -1.18      1.18 o 
   6  11   9        0.10       -0.32      1.65 o 
   7  11   9        0.28        3.58      1.94 o 
   2  12   9        1.10       -0.16      1.19 o 
   3  12   9        5.08       10.71      1.81 o 
   4  12   9        2.53        4.30      1.71 o 
   5  12   9       14.03       15.81      2.72 o 
  -6  -5  10        1.14       -1.25      1.44 o 
  -5  -5  10        0.74        1.84      2.62 o 
  -4  -5  10        0.47        3.02      1.85 o 
  -3  -5  10        2.44        4.93      1.44 o 
  -2  -5  10       16.03       15.72      2.14 o 
  -1  -5  10       13.25       14.71      2.02 o 
   0  -5  10       12.94       12.36      3.25 o 
  -7  -4  10       11.90       15.06      3.39 o 
  -6  -4  10        6.35        5.01      1.81 o 
  -5  -4  10       31.10       33.70      3.81 o 
  -4  -4  10        1.51        2.41      1.43 o 
  -3  -4  10        0.95        1.84      1.01 o 
  -2  -4  10       23.69       26.79      3.85 o 
  -1  -4  10       21.76       22.58      3.21 o 
   0  -4  10        1.21        0.78      0.92 o 
   1  -4  10       18.54       22.13      3.47 o 
  -7  -3  10        2.61        0.61      4.69 o 
  -6  -3  10        3.07        3.85      1.57 o 
  -5  -3  10        4.72        3.71      1.43 o 
  -4  -3  10       17.29       16.83      2.58 o 
  -3  -3  10       93.12       90.78      3.79 o 
  -2  -3  10       60.76       50.28      3.23 o 
  -1  -3  10        0.04        0.54      0.79 o 
   0  -3  10        6.01        6.66      1.39 o 
   1  -3  10       14.44       17.41      4.95 o 
   2  -3  10        0.46        2.61      1.64 o 
   3  -3  10        9.90        9.68      3.90 o 
  -8  -2  10        3.61        4.62      1.79 o 
  -7  -2  10       20.25       19.80      3.07 o 
  -6  -2  10        3.12        2.62      1.21 o 
  -5  -2  10       24.70       26.29      3.08 o 
  -4  -2  10       30.71       26.61      3.04 o 
  -3  -2  10       12.11       14.95      1.77 o 
  -2  -2  10       20.52       23.47      2.23 o 
  -1  -2  10        5.19        4.94      1.08 o 
   0  -2  10        8.36        6.36      1.33 o 
   1  -2  10       12.86       17.16      3.87 o 
   2  -2  10        3.32        1.01      1.40 o 
   3  -2  10       22.37       26.48      3.89 o 
   4  -2  10       21.49       21.26      5.94 o 
  -8  -1  10        8.90        8.89      3.30 o 
  -7  -1  10        0.86       -0.80      3.04 o 
  -6  -1  10        0.08       -1.11      1.11 o 
  -5  -1  10       12.09       12.83      2.13 o 
  -4  -1  10        0.00       -0.38      0.77 o 
  -3  -1  10        0.36        0.88      0.68 o 
  -2  -1  10        7.47        7.20      1.21 o 
  -1  -1  10      108.44      102.12      3.72 o 
   0  -1  10      105.32       91.70      3.53 o 
   1  -1  10       50.85       55.44      4.70 o 
   2  -1  10       20.55       24.28      3.24 o 
   3  -1  10       22.19       20.26      3.21 o 
   4  -1  10       20.00       19.33      3.37 o 
   5  -1  10        3.28        0.04      2.07 o 
  -8   0  10        9.38       13.04      5.10 o 
  -7   0  10       11.98       13.45      3.07 o 
  -6   0  10        0.58        1.11      1.02 o 
  -5   0  10       20.68       25.10      2.87 o 
  -4   0  10        1.20        0.43      0.82 o 
  -3   0  10       78.81       77.20      3.06 o 
  -2   0  10      140.35      129.38      4.63 o 
  -1   0  10        4.45        2.80      0.85 o 
   0   0  10       16.70       16.28      1.77 o 
   1   0  10      129.30      115.49      4.83 o 
   2   0  10        1.26        3.57      1.45 o 
   3   0  10       53.28       56.51      4.67 o 
   4   0  10       26.92       33.05      4.03 o 
   5   0  10        4.98        5.97      2.33 o 
  -8   1  10        0.25        1.96      1.03 o 
  -7   1  10        2.09        3.50      1.24 o 
  -6   1  10       16.76       18.82      3.33 o 
  -5   1  10        0.10        1.27      0.84 o 
  -4   1  10        2.88        4.24      1.07 o 
  -3   1  10       18.05       12.32      1.54 o 
  -2   1  10      162.96      148.11      3.62 o 
  -1   1  10       20.52       21.06      1.60 o 
   0   1  10       17.90       16.31      1.71 o 
   1   1  10       16.47       11.59      1.45 o 
   2   1  10       23.04       21.99      2.80 o 
   3   1  10        0.29       -0.92      0.97 o 
   4   1  10       26.68       25.84      3.33 o 
   5   1  10       37.18       46.08      4.63 o 
   6   1  10       69.70       64.77      5.63 o 
  -7   2  10        8.02        8.10      2.18 o 
  -6   2  10       12.49       14.98      3.01 o 
  -5   2  10       48.05       54.91      3.21 o 
  -4   2  10        1.35        0.93      0.87 o 
  -3   2  10       19.80       18.14      1.88 o 
  -2   2  10       38.86       35.32      1.97 o 
  -1   2  10       86.45       77.97      2.57 o 
   0   2  10      131.88      126.00      3.26 o 
   1   2  10      251.00      238.00      4.53 o 
   2   2  10      502.62      466.09      8.62 o 
   3   2  10      284.35      270.87      9.46 o 
   4   2  10        2.71        0.77      1.18 o 
   5   2  10        5.39        7.96      1.98 o 
   6   2  10        0.09        0.73      1.43 o 
  -7   3  10        8.84        8.34      1.58 o 
  -6   3  10       12.92       11.48      1.81 o 
  -5   3  10        3.80        2.14      1.02 o 
  -4   3  10        1.71        0.61      0.70 o 
  -3   3  10        0.26        0.04      0.58 o 
  -2   3  10        0.68        0.69      0.74 o 
  -1   3  10       52.35       49.89      2.96 o 
   0   3  10       12.08        8.69      1.07 o 
   1   3  10        2.72        2.51      0.90 o 
   2   3  10       27.40       28.62      2.32 o 
   3   3  10       65.94       64.31      3.13 o 
   4   3  10        2.11        0.71      0.88 o 
   5   3  10        1.72        3.81      1.09 o 
   6   3  10        3.58        2.87      1.26 o 
   7   3  10        0.01       -0.68      1.23 o 
  -7   4  10        7.37       12.63      2.38 o 
  -6   4  10        0.01       -0.21      1.67 o 
  -5   4  10       20.87       27.19      2.49 o 
  -4   4  10        2.15        1.08      0.87 o 
  -3   4  10       21.87       19.94      3.06 o 
  -2   4  10      132.92      141.11      3.56 o 
  -1   4  10        4.61        3.82      1.03 o 
   0   4  10        0.02        0.30      0.59 o 
   1   4  10      324.27      305.42      5.30 o 
   2   4  10      108.23      102.13      3.73 o 
   3   4  10       79.72       80.20      3.43 o 
   4   4  10      130.04      123.59      4.97 o 
   5   4  10      166.76      164.34      5.39 o 
   6   4  10       17.80       17.18      2.79 o 
   7   4  10        1.17        0.27      1.20 o 
  -6   5  10        4.36        6.51      1.97 o 
  -5   5  10       15.68       11.37      2.35 o 
  -4   5  10       42.44       40.20      4.04 o 
  -3   5  10       12.61       15.13      2.50 o 
  -2   5  10       22.63       29.54      1.89 o 
  -1   5  10      205.51      207.64      6.86 o 
   0   5  10       18.97       16.27      1.88 o 
   1   5  10      307.67      300.32      5.29 o 
   2   5  10        6.48        5.07      0.81 o 
   3   5  10       20.82       17.76      1.89 o 
   4   5  10       28.23       29.19      2.94 o 
   5   5  10        0.01        1.24      0.90 o 
   6   5  10        1.94        1.42      1.16 o 
   7   5  10        0.22        1.03      1.08 o 
   8   5  10        0.68        1.49      2.04 o 
  -5   6  10       19.30       23.82      3.55 o 
  -4   6  10        5.99       14.44      2.55 o 
  -3   6  10       13.52       13.51      2.50 o 
  -2   6  10        0.05        0.09      0.97 o 
  -1   6  10      125.56      124.95      5.04 o 
   0   6  10      149.66      140.54      7.05 o 
   1   6  10      112.08      104.91      3.78 o 
   2   6  10      126.76      127.18      3.30 o 
   3   6  10      138.92      139.98      4.47 o 
   4   6  10        8.24        8.48      1.43 o 
   5   6  10        4.74        5.57      2.03 o 
   6   6  10        0.01        1.30      1.03 o 
   7   6  10       14.50       14.28      2.14 o 
   8   6  10        8.67        8.12      2.16 o 
  -5   7  10        0.17       -0.33      1.34 o 
  -4   7  10        2.59        5.27      2.03 o 
  -3   7  10        0.03       -0.12      1.08 o 
  -2   7  10        5.76        6.04      1.67 o 
  -1   7  10       13.35       16.11      1.93 o 
   0   7  10        0.81        0.80      0.79 o 
   1   7  10       75.46       74.60      3.34 o 
   2   7  10       43.68       46.82      2.72 o 
   3   7  10       39.76       38.47      3.98 o 
   4   7  10        1.61        1.54      1.20 o 
   5   7  10        2.12        2.96      1.04 o 
   6   7  10        0.71        1.75      1.03 o 
   7   7  10        1.29        1.31      1.17 o 
   8   7  10        3.83        4.16      1.85 o 
  -4   8  10        0.86        3.66      1.68 o 
  -3   8  10       29.20       26.73      4.96 o 
  -2   8  10        8.42        6.53      1.86 o 
  -1   8  10       18.16       19.12      3.29 o 
   0   8  10       52.79       57.07      3.35 o 
   1   8  10      176.99      169.54      6.44 o 
   2   8  10       45.78       44.52      2.92 o 
   3   8  10       12.71       11.85      2.37 o 
   4   8  10       30.58       32.31      3.85 o 
   5   8  10       43.34       44.75      4.51 o 
   6   8  10        6.09        7.24      2.13 o 
   7   8  10        6.90        6.60      2.22 o 
   8   8  10        0.01       -0.83      2.18 o 
  -3   9  10        5.28       11.95      2.49 o 
  -2   9  10       10.44       11.70      2.67 o 
  -1   9  10       16.04       16.57      2.79 o 
   0   9  10        1.94       -0.23      0.95 o 
   1   9  10       27.61       26.76      2.58 o 
   2   9  10       11.70        9.75      1.64 o 
   3   9  10        0.86        3.90      1.70 o 
   4   9  10       13.76       13.08      2.63 o 
   5   9  10        0.84        2.62      1.58 o 
   6   9  10        8.17        7.23      2.25 o 
   7   9  10       11.46       13.75      2.84 o 
  -2  10  10       14.52       17.40      6.30 o 
  -1  10  10       32.67       35.59      4.21 o 
   0  10  10        1.80        2.50      1.15 o 
   1  10  10        2.88        4.39      1.24 o 
   2  10  10        0.61        1.18      1.08 o 
   3  10  10        2.20        3.43      3.53 o 
   4  10  10       18.31       17.78      4.03 o 
   5  10  10       18.10       21.97      5.52 o 
   6  10  10        8.40       12.20      2.88 o 
   7  10  10       11.76        6.88      2.44 o 
   0  11  10        9.07       13.59      2.05 o 
   1  11  10        6.56        2.83      1.42 o 
   2  11  10        3.62        4.46      1.40 o 
   3  11  10        0.21        0.01      1.39 o 
   4  11  10        0.18       -0.59      3.03 o 
   5  11  10        0.42        3.60      1.83 o 
   6  11  10        0.36        0.87      2.83 o 
   2  12  10        2.96        4.85      1.53 o 
   3  12  10        0.05       -1.17      1.22 o 
   4  12  10        0.19        0.47      2.11 o 
   5  12  10        2.61        1.32      2.15 o 
  -6  -4  11        4.24        3.99      1.97 o 
  -5  -4  11        5.86        9.43      2.24 o 
  -4  -4  11        2.42        2.76      1.37 o 
  -3  -4  11       32.46       32.60      3.15 o 
  -2  -4  11       34.68       39.83      3.34 o 
  -1  -4  11       40.54       54.41      5.12 o 
   0  -4  11       38.19       47.68      6.56 o 
  -6  -3  11        0.40        0.55      1.39 o 
  -5  -3  11        3.51        2.32      1.59 o 
  -4  -3  11        1.49       -0.37      0.98 o 
  -3  -3  11       21.31       21.43      2.40 o 
  -2  -3  11        0.02        0.44      1.08 o 
  -1  -3  11       23.00       26.01      2.63 o 
   0  -3  11       19.03       17.04      2.94 o 
   1  -3  11       17.79       19.85      3.32 o 
  -7  -2  11       21.15       17.27      2.57 o 
  -6  -2  11       32.08       35.44      3.90 o 
  -5  -2  11       15.89       18.39      2.70 o 
  -4  -2  11        8.92       12.53      3.75 o 
  -3  -2  11       60.16       68.75      4.17 o 
  -2  -2  11        4.24        2.67      1.27 o 
  -1  -2  11        9.04       10.96      1.61 o 
   0  -2  11       40.60       45.54      3.16 o 
   1  -2  11        3.93        5.07      1.91 o 
   2  -2  11        4.69        5.38      2.43 o 
   3  -2  11        9.71       10.97      2.93 o 
  -7  -1  11        1.59        3.82      1.56 o 
  -6  -1  11        0.58        1.89      1.29 o 
  -5  -1  11        0.86        1.75      1.15 o 
  -4  -1  11        8.72        7.88      1.81 o 
  -3  -1  11        9.70       14.14      2.86 o 
  -2  -1  11       34.59       31.19      2.78 o 
  -1  -1  11       42.40       38.25      2.79 o 
   0  -1  11       28.46       28.47      3.53 o 
   1  -1  11       13.10       15.15      3.13 o 
   2  -1  11       12.68       14.86      2.78 o 
   3  -1  11        1.24        2.56      3.20 o 
   4  -1  11        2.29        3.88      2.28 o 
  -7   0  11       19.21       22.09      3.06 o 
  -6   0  11       17.06       21.47      3.00 o 
  -5   0  11       81.81       90.96      4.79 o 
  -4   0  11       20.67       19.51      3.30 o 
  -3   0  11       28.93       26.41      2.90 o 
  -2   0  11       19.21       19.20      1.95 o 
  -1   0  11        0.51        1.76      0.82 o 
   0   0  11        0.16        0.12      1.07 o 
   1   0  11       13.58       12.01      3.70 o 
   2   0  11        9.22       10.65      2.23 o 
   3   0  11        1.94        3.66      3.34 o 
   4   0  11        0.39        0.11      1.36 o 
  -7   1  11        0.03        0.71      1.16 o 
  -6   1  11       19.96       20.38      2.82 o 
  -5   1  11       10.05       12.22      2.13 o 
  -4   1  11        0.10       -0.36      0.83 o 
  -3   1  11       14.76       13.07      2.06 o 
  -2   1  11        7.37        7.45      1.26 o 
  -1   1  11        3.06        2.17      0.81 o 
   0   1  11       17.91       17.96      1.84 o 
   1   1  11       46.75       39.99      3.83 o 
   2   1  11        6.53        6.43      3.20 o 
   3   1  11       15.44       16.11      2.81 o 
   4   1  11       52.98       49.38      6.19 o 
   5   1  11       15.21       11.63      5.59 o 
  -7   2  11       11.75       13.87      2.74 o 
  -6   2  11       29.03       31.57      3.27 o 
  -5   2  11        7.86        9.74      1.70 o 
  -4   2  11        1.81        1.16      0.91 o 
  -3   2  11       77.05       76.73      3.33 o 
  -2   2  11        8.49        7.97      1.09 o 
  -1   2  11      105.81       96.46      3.02 o 
   0   2  11      128.14      130.33      3.48 o 
   1   2  11        6.51        8.83      1.81 o 
   2   2  11        0.03        1.34      1.46 o 
   3   2  11       36.52       31.40      3.62 o 
   4   2  11        5.56        4.23      2.11 o 
   5   2  11       30.80       38.79      4.41 o 
   6   2  11        0.82        2.36      1.60 o 
  -7   3  11        1.25        1.40      1.36 o 
  -6   3  11        0.97       -0.19      1.72 o 
  -5   3  11        3.82        4.50      1.56 o 
  -4   3  11        8.80        9.75      1.50 o 
  -3   3  11        3.69        6.08      1.43 o 
  -2   3  11       40.28       50.52      2.30 o 
  -1   3  11        4.00        1.16      0.68 o 
   0   3  11      146.28      128.68      3.46 o 
   1   3  11       15.68       15.69      1.44 o 
   2   3  11        0.25        0.23      0.78 o 
   3   3  11       42.25       36.56      2.79 o 
   4   3  11       10.23        7.55      1.53 o 
   5   3  11        2.96        2.03      1.90 o 
   6   3  11       15.20       20.18      3.16 o 
  -6   4  11        6.72        7.66      2.09 o 
  -5   4  11       11.59        9.01      2.10 o 
  -4   4  11       45.47       49.97      3.06 o 
  -3   4  11       58.80       60.54      3.19 o 
  -2   4  11       21.61       21.10      2.01 o 
  -1   4  11       30.06       26.00      1.86 o 
   0   4  11       13.37       13.41      1.38 o 
   1   4  11       76.13       69.88      2.53 o 
   2   4  11      145.13      143.92      4.87 o 
   3   4  11      159.27      139.88      4.72 o 
   4   4  11      162.04      148.70      6.26 o 
   5   4  11       74.26       78.38      3.93 o 
   6   4  11        1.77        1.25      1.13 o 
   7   4  11        3.41        3.01      2.51 o 
  -6   5  11        8.38        4.39      1.57 o 
  -5   5  11       20.06       19.78      3.23 o 
  -4   5  11       10.34       14.57      2.91 o 
  -3   5  11        6.12        8.82      1.94 o 
  -2   5  11        9.32        6.67      2.61 o 
  -1   5  11        2.65        1.16      0.84 o 
   0   5  11        8.36        9.73      1.18 o 
   1   5  11        5.16        5.05      0.93 o 
   2   5  11       28.97       25.41      2.34 o 
   3   5  11        3.34        2.11      0.90 o 
   4   5  11       16.32       15.65      1.97 o 
   5   5  11       46.41       42.71      3.30 o 
   6   5  11        0.01        1.71      1.17 o 
   7   5  11        4.44        2.01      1.41 o 
  -5   6  11        7.95       11.34      2.72 o 
  -4   6  11        0.80        0.59      1.36 o 
  -3   6  11       31.39       33.81      5.55 o 
  -2   6  11        2.19        1.16      1.93 o 
  -1   6  11       29.18       32.66      2.59 o 
   0   6  11       47.78       45.90      2.90 o 
   1   6  11        4.74        2.37      0.94 o 
   2   6  11        0.81       -0.05      0.72 o 
   3   6  11      148.38      142.82      4.77 o 
   4   6  11       34.08       34.13      2.78 o 
   5   6  11       27.61       29.07      2.77 o 
   6   6  11       41.61       37.90      3.30 o 
   7   6  11       35.39       31.07      3.14 o 
  -4   7  11        7.70        9.94      2.94 o 
  -3   7  11       28.06       35.37      4.08 o 
  -2   7  11       37.14       32.72      3.71 o 
  -1   7  11       18.43       19.91      2.43 o 
   0   7  11       10.14       11.06      2.25 o 
   1   7  11       46.15       45.87      3.02 o 
   2   7  11        8.44        5.31      1.78 o 
   3   7  11       63.93       65.23      4.96 o 
   4   7  11       18.76       17.76      4.99 o 
   5   7  11        7.11        6.84      2.00 o 
   6   7  11        4.86        5.83      1.39 o 
   7   7  11        2.66        5.01      1.66 o 
  -4   8  11        0.01        0.25      2.10 o 
  -3   8  11       12.00       15.84      3.01 o 
  -2   8  11        4.17        7.33      2.00 o 
  -1   8  11       19.67       24.62      3.21 o 
   0   8  11        5.42        4.51      1.58 o 
   1   8  11      106.15      102.75      4.91 o 
   2   8  11       74.17       78.93      5.25 o 
   3   8  11        3.50        6.79      2.06 o 
   4   8  11       15.66       18.72      2.99 o 
   5   8  11       64.71       70.70      5.57 o 
   6   8  11        3.12        4.96      2.08 o 
   7   8  11        0.92        1.04      1.87 o 
  -3   9  11        0.00        2.54      1.61 o 
  -2   9  11        2.94        4.78      1.77 o 
  -1   9  11        2.93        3.51      2.03 o 
   0   9  11        8.51        9.52      1.82 o 
   1   9  11        7.65        8.19      3.32 o 
   2   9  11        1.17        1.38      0.98 o 
   3   9  11        7.69        5.83      2.10 o 
   4   9  11        2.30       -0.18      1.47 o 
   5   9  11        4.50        1.19      1.69 o 
   6   9  11        0.36        0.72      1.77 o 
   7   9  11        0.80       -0.94      1.76 o 
  -1  10  11        7.58        5.49      2.05 o 
   0  10  11        1.02        3.21      1.31 o 
   1  10  11        8.21        9.53      1.78 o 
   2  10  11       18.19       20.15      2.43 o 
   3  10  11       71.27       73.14      5.87 o 
   4  10  11       34.94       41.14      4.75 o 
   5  10  11        2.01        4.23      2.03 o 
   6  10  11        1.78        3.05      2.34 o 
   0  11  11        0.84        1.82      1.55 o 
   1  11  11        6.22        6.81      1.84 o 
   2  11  11        0.15       -0.15      1.37 o 
   3  11  11        3.53        3.28      1.75 o 
   4  11  11        1.45       -0.84      1.63 o 
   5  11  11        0.93        4.84      1.98 o 
   6  11  11        0.30       -1.60      1.93 o 
  -5  -3  12        0.81        0.81      1.48 o 
  -4  -3  12        1.75        1.49      4.31 o 
  -3  -3  12        1.67        2.57      2.43 o 
  -2  -3  12       55.13       60.04      5.80 o 
  -1  -3  12       24.77       28.23      2.90 o 
   0  -3  12       22.14       24.99      4.52 o 
  -6  -2  12        7.43        4.18      3.22 o 
  -5  -2  12       17.56       22.81      4.77 o 
  -4  -2  12       16.43       21.04      3.17 o 
  -3  -2  12       30.32       36.56      3.71 o 
  -2  -2  12       11.83       10.68      1.76 o 
  -1  -2  12       11.24        8.33      2.38 o 
   0  -2  12       29.56       33.79      4.14 o 
   1  -2  12       68.43       73.93      5.95 o 
  -6  -1  12        0.79        1.21      1.34 o 
  -5  -1  12        0.30       -0.51      2.07 o 
  -4  -1  12        0.01        1.93      1.17 o 
  -3  -1  12        1.28        2.15      1.13 o 
  -2  -1  12        0.19        0.11      0.80 o 
  -1  -1  12        7.09        7.32      2.38 o 
   0  -1  12       24.02       25.47      3.61 o 
   1  -1  12        9.39       11.71      3.60 o 
   2  -1  12        8.12        6.94      2.26 o 
   3  -1  12       14.49       12.96      2.89 o 
  -6   0  12       11.81       13.39      2.40 o 
  -5   0  12       23.51       21.95      3.00 o 
  -4   0  12       36.26       39.88      3.91 o 
  -3   0  12       11.92       10.71      1.92 o 
  -2   0  12        9.90       11.80      1.97 o 
  -1   0  12      129.72      130.72      4.50 o 
   0   0  12       49.72       67.08      4.89 o 
   1   0  12        8.58        7.96      4.20 o 
   2   0  12        4.42        6.85      1.98 o 
   3   0  12        5.45        6.40      2.07 o 
   4   0  12        8.25        9.96      4.13 o 
  -6   1  12        2.69        4.91      1.75 o 
  -5   1  12        0.00       -1.26      1.26 o 
  -4   1  12        3.09        4.51      1.51 o 
  -3   1  12        0.15       -0.79      0.79 o 
  -2   1  12        4.79        9.42      1.47 o 
  -1   1  12        3.05        2.60      0.89 o 
   0   1  12        9.40       12.43      1.92 o 
   1   1  12       13.97       16.39      2.67 o 
   2   1  12       67.45       74.41      6.81 o 
   3   1  12       20.43       21.55      3.23 o 
   4   1  12        0.56       -2.45      2.48 o 
  -6   2  12       18.77       23.36      2.73 o 
  -5   2  12       59.78       71.24      7.73 o 
  -4   2  12       71.07       65.08      4.93 o 
  -3   2  12      116.36      107.36      4.90 o 
  -2   2  12       24.88       23.87      2.07 o 
  -1   2  12       17.83       15.54      1.76 o 
   0   2  12        1.40        1.59      0.83 o 
   1   2  12        0.34        1.26      2.94 o 
   2   2  12        2.46        4.41      1.58 o 
   3   2  12       21.04       19.40      4.08 o 
   4   2  12        0.80        2.56      1.62 o 
   5   2  12        0.02        1.43      1.60 o 
  -6   3  12        0.04        0.68      1.27 o 
  -5   3  12        0.00        1.75      1.61 o 
  -4   3  12       61.58       68.45      3.68 o 
  -3   3  12       12.18       14.86      1.91 o 
  -2   3  12       11.08       10.83      1.51 o 
  -1   3  12        9.14       11.56      1.39 o 
   0   3  12       15.60       15.00      1.53 o 
   1   3  12        6.84        6.54      1.65 o 
   2   3  12        1.54        2.11      1.25 o 
   3   3  12        3.30        2.99      1.51 o 
   4   3  12        5.27        6.98      1.91 o 
   5   3  12       12.95       18.47      3.11 o 
  -6   4  12       23.90       26.73      3.82 o 
  -5   4  12       16.08       19.68      4.33 o 
  -4   4  12       30.99       34.45      2.89 o 
  -3   4  12        6.64        8.56      1.45 o 
  -2   4  12        4.37        2.75      1.48 o 
  -1   4  12      117.37      112.46      3.45 o 
   0   4  12        5.70        6.30      1.05 o 
   1   4  12       74.63       68.32      3.36 o 
   2   4  12       50.31       52.68      3.33 o 
   3   4  12        7.07        5.12      1.33 o 
   4   4  12        3.75        5.71      1.69 o 
   5   4  12       25.15       24.70      3.41 o 
   6   4  12        0.28        1.94      1.77 o 
  -5   5  12        0.47        0.78      2.05 o 
  -4   5  12        2.47        1.35      1.40 o 
  -3   5  12        3.09        4.85      1.58 o 
  -2   5  12       27.72       32.51      3.43 o 
  -1   5  12       23.11       24.97      1.91 o 
   0   5  12        7.74        8.38      1.67 o 
   1   5  12        2.85        2.10      0.91 o 
   2   5  12       50.09       44.99      3.39 o 
   3   5  12        3.31        4.30      1.35 o 
   4   5  12        0.86        0.03      1.66 o 
   5   5  12        9.05       10.04      3.03 o 
   6   5  12        0.22        0.47      1.17 o 
  -5   6  12       33.98       42.54      4.77 o 
  -4   6  12        5.58        2.53      2.07 o 
  -3   6  12        8.46        6.71      1.64 o 
  -2   6  12       43.99       39.74      6.94 o 
  -1   6  12       17.06       19.47      2.06 o 
   0   6  12       10.57        9.36      1.47 o 
   1   6  12        0.02       -0.87      0.87 o 
   2   6  12        9.10        9.77      2.96 o 
   3   6  12       30.10       32.41      2.77 o 
   4   6  12       76.94       73.59      4.46 o 
   5   6  12       26.50       26.35      2.72 o 
   6   6  12       43.62       43.18      3.60 o 
  -4   7  12        7.83       12.36      2.69 o 
  -3   7  12       16.69       20.23      3.28 o 
  -2   7  12        1.91        1.79      1.28 o 
  -1   7  12        1.47        0.70      1.04 o 
   0   7  12        0.21        0.37      0.95 o 
   1   7  12       13.20       16.33      2.63 o 
   2   7  12        4.50        9.18      2.17 o 
   3   7  12       19.01       19.34      2.97 o 
   4   7  12       19.76       20.16      4.25 o 
   5   7  12        0.26        2.32      2.88 o 
   6   7  12        7.23        7.56      2.54 o 
  -3   8  12       17.78       21.16      3.55 o 
  -2   8  12        4.74       12.71      2.51 o 
  -1   8  12       20.07       21.71      3.35 o 
   0   8  12        1.82        1.46      1.00 o 
   1   8  12        1.92        1.37      0.99 o 
   2   8  12        4.85        2.47      1.56 o 
   3   8  12        0.60        1.95      1.64 o 
   4   8  12        2.06        1.31      1.64 o 
   5   8  12       28.14       28.04      3.80 o 
   6   8  12       10.60       14.08      3.08 o 
  -2   9  12        8.96       10.71      2.75 o 
  -1   9  12       18.00       17.82      3.02 o 
   0   9  12       11.25       13.92      2.08 o 
   1   9  12        4.60        4.70      1.41 o 
   2   9  12        1.02       -0.40      1.53 o 
   3   9  12       25.47       31.92      4.18 o 
   4   9  12        0.93        3.65      1.87 o 
   5   9  12       23.24       21.93      3.56 o 
   6   9  12       14.07       16.54      3.36 o 
  -1  10  12       12.74       16.99      3.14 o 
   0  10  12        6.15        6.60      2.53 o 
   1  10  12       16.21       23.62      2.74 o 
   2  10  12        8.24        8.97      2.62 o 
   3  10  12       30.02       29.55      4.10 o 
   4  10  12        8.13       14.26      3.43 o 
   5  10  12        0.01       -1.42      2.94 o 
   6  10  12        4.54        6.03      2.65 o 
   1  11  12        3.88        2.83      1.75 o 
   2  11  12        3.17        3.96      2.05 o 
   3  11  12        0.55        6.74      3.81 o 
   4  11  12        3.99        3.24      2.66 o 
  -4  -2  13        1.21        2.98      1.39 o 
  -3  -2  13        3.75        0.95      1.13 o 
  -2  -2  13        0.00        0.13      1.64 o 
  -1  -2  13       17.23       19.22      3.40 o 
  -5  -1  13       10.15       17.03      3.95 o 
  -4  -1  13        7.46        5.75      1.83 o 
  -3  -1  13        0.36       -0.40      2.28 o 
  -2  -1  13        1.97        2.94      1.09 o 
  -1  -1  13        2.08        3.80      2.74 o 
   0  -1  13       26.54       28.04      8.01 o 
   1  -1  13       31.08       33.64      4.10 o 
  -5   0  13        5.93       11.15      2.31 o 
  -4   0  13       24.72       27.70      3.34 o 
  -3   0  13       55.76       54.54      4.35 o 
  -2   0  13       46.81       51.03      4.11 o 
  -1   0  13       35.35       36.66      4.12 o 
   0   0  13        0.18        1.52      1.51 o 
   1   0  13        4.56        4.09      1.70 o 
   2   0  13       49.17       53.73      5.24 o 
  -6   1  13       10.04        7.60      1.92 o 
  -5   1  13        0.09        0.57      1.17 o 
  -4   1  13        0.01       -0.36      0.99 o 
  -3   1  13        0.27        0.06      1.06 o 
  -2   1  13        0.35       -1.15      1.15 o 
  -1   1  13        2.15        3.79      1.32 o 
   0   1  13        9.98        9.51      2.51 o 
   1   1  13        0.01        0.63      1.53 o 
   2   1  13       11.51       11.03      6.16 o 
   3   1  13        2.96        0.91      1.40 o 
  -5   2  13       25.15       29.63      3.47 o 
  -4   2  13        7.50        9.18      2.09 o 
  -3   2  13       18.09       20.90      2.67 o 
  -2   2  13       34.47       34.84      3.68 o 
  -1   2  13        9.49       11.46      2.87 o 
   0   2  13       26.10       29.98      3.41 o 
   1   2  13      132.87      133.39     10.77 o 
   2   2  13       19.28       23.40      3.31 o 
   3   2  13        1.20        1.27      1.55 o 
   4   2  13        9.13       12.90      2.51 o 
  -5   3  13        3.82        3.91      1.69 o 
  -4   3  13        2.09        4.51      1.48 o 
  -3   3  13        1.07        0.96      1.19 o 
  -2   3  13        2.13        2.50      2.78 o 
  -1   3  13        0.01       -0.23      0.74 o 
   0   3  13        0.14        0.74      1.07 o 
   1   3  13        0.03       -0.63      1.06 o 
   2   3  13       15.75       18.00      3.09 o 
   3   3  13       11.96       14.86      2.72 o 
   4   3  13       18.80       17.23      3.02 o 
   5   3  13        2.41        5.59      1.85 o 
  -5   4  13        6.35        7.07      2.32 o 
  -4   4  13       37.23       38.46      4.07 o 
  -3   4  13       99.56       94.60      4.07 o 
  -2   4  13       47.82       46.34      3.14 o 
  -1   4  13       73.64       79.39      3.33 o 
   0   4  13       35.54       36.99      2.38 o 
   1   4  13        8.79        8.05      1.55 o 
   2   4  13        1.99        5.46      1.54 o 
   3   4  13        1.71        0.50      2.03 o 
   4   4  13        0.04        2.64      1.44 o 
   5   4  13        0.65       -1.55      1.55 o 
  -5   5  13       19.00       26.72      7.73 o 
  -4   5  13        0.05        0.31      1.73 o 
  -3   5  13        0.30        0.69      1.23 o 
  -2   5  13       32.59       37.11      3.79 o 
  -1   5  13        0.11       -0.47      0.97 o 
   0   5  13        3.70        2.10      0.86 o 
   1   5  13        8.75       12.27      1.79 o 
   2   5  13       12.39        7.93      2.84 o 
   3   5  13        0.03       -0.99      0.99 o 
   4   5  13        1.32        3.76      1.31 o 
   5   5  13        9.08        8.81      2.29 o 
  -4   6  13       25.56       25.72      3.82 o 
  -3   6  13       11.53        8.43      2.13 o 
  -2   6  13       47.11       47.57      7.05 o 
  -1   6  13       38.12       40.36      4.98 o 
   0   6  13        4.98        6.84      1.71 o 
   1   6  13       26.99       27.39      3.42 o 
   2   6  13        5.86       10.08      2.39 o 
   3   6  13       31.19       32.96      3.09 o 
   4   6  13       14.87       18.89      2.35 o 
   5   6  13        0.86        0.90      1.57 o 
   6   6  13        5.01        2.54      1.45 o 
  -3   7  13        1.27        4.94      2.00 o 
  -2   7  13        0.22        1.19      1.23 o 
  -1   7  13        9.98       10.15      5.76 o 
   0   7  13       23.75       27.91      2.87 o 
   1   7  13        0.41        2.49      1.44 o 
   2   7  13        0.00       -0.42      1.48 o 
   3   7  13        0.67        3.54      1.74 o 
   4   7  13       12.62       11.60      2.57 o 
   5   7  13        2.22        1.78      1.85 o 
   6   7  13        0.00        0.71      1.86 o 
  -2   8  13        1.65        3.82      1.87 o 
  -1   8  13        1.51        0.92      1.31 o 
   0   8  13       26.53       28.42      2.86 o 
   1   8  13       21.16       21.42      5.07 o 
   2   8  13        0.07        0.89      1.50 o 
   3   8  13        0.45        0.08      1.60 o 
   4   8  13        5.62        3.54      4.50 o 
   5   8  13       12.74       15.55      2.95 o 
   6   8  13       17.48       16.89      5.94 o 
  -1   9  13       10.04       12.25      2.60 o 
   0   9  13        0.36        2.60      1.95 o 
   1   9  13        4.08        3.37      2.07 o 
   2   9  13        8.15       12.05      2.79 o 
   3   9  13        7.49        5.33      2.39 o 
   4   9  13        0.53        2.85      1.96 o 
   5   9  13        7.22        9.84      2.45 o 
   0  10  13        3.67        5.09      2.34 o 
   1  10  13        3.85        4.49      3.91 o 
   2  10  13        1.04        4.63      4.31 o 
   3  10  13        0.79        1.98      1.94 o 
   4  10  13        3.02        1.76      1.71 o 
  -2  -1  14        0.00        1.75      2.16 o 
  -4   0  14        7.13        7.41      4.07 o 
  -3   0  14        0.91       -0.34      2.33 o 
  -2   0  14        0.01        1.01      1.12 o 
  -1   0  14        0.44        1.89      2.45 o 
   0   0  14        1.01        1.17      1.47 o 
  -4   1  14        0.05        1.28      1.65 o 
  -3   1  14       14.00       18.25      4.41 o 
  -2   1  14        1.25        2.07      1.38 o 
  -1   1  14        2.86        2.69      1.67 o 
   0   1  14        0.12        1.33      3.71 o 
   1   1  14        0.69        1.48      1.66 o 
   2   1  14       35.86       39.87      4.31 o 
  -4   2  14        6.30        6.20      2.11 o 
  -3   2  14        9.87       16.73      2.77 o 
  -2   2  14       44.30       47.63      7.20 o 
  -1   2  14       64.68       70.12      3.65 o 
   0   2  14       25.90       31.86      3.66 o 
   1   2  14       18.33       25.91      4.17 o 
   2   2  14        2.75        1.62      2.96 o 
   3   2  14        8.38       12.62      3.09 o 
  -4   3  14        5.16        8.53      2.12 o 
  -3   3  14        2.37        0.64      1.26 o 
  -2   3  14        0.78        1.10      1.79 o 
  -1   3  14        0.42       -0.28      1.34 o 
   0   3  14        0.42        2.60      1.59 o 
   1   3  14        7.62        8.47      2.74 o 
   2   3  14        1.15        2.63      1.43 o 
   3   3  14        0.46        1.08      1.47 o 
  -4   4  14        2.79        3.80      2.37 o 
  -3   4  14       13.84       14.53      3.34 o 
  -2   4  14       18.59       24.04      3.30 o 
  -1   4  14       19.14       18.33      2.41 o 
   0   4  14       20.90       24.38      3.19 o 
   1   4  14       10.78       14.96      2.56 o 
   2   4  14       10.71        5.88      1.89 o 
   3   4  14       28.81       30.83      3.78 o 
   4   4  14       10.50       12.80      4.21 o 
  -4   5  14        4.76        7.98      2.51 o 
  -3   5  14        0.02       -0.57      1.45 o 
  -2   5  14        3.61        3.22      2.66 o 
  -1   5  14        2.06        2.73      1.56 o 
   0   5  14        3.82        5.63      2.39 o 
   1   5  14        0.38       -0.82      1.03 o 
   2   5  14        0.00       -0.75      1.33 o 
   3   5  14        5.40        6.09      2.00 o 
   4   5  14        6.70        8.20      3.34 o 
  -3   6  14       13.68       12.33      2.71 o 
  -2   6  14       26.64       25.82      3.41 o 
  -1   6  14       32.41       38.64      6.66 o 
   0   6  14       23.11       22.74      3.31 o 
   1   6  14       61.35       70.16      8.44 o 
   2   6  14       23.26       26.31      4.19 o 
   3   6  14        6.74        7.41      2.17 o 
   4   6  14        3.31        3.27      1.53 o 
  -2   7  14        0.19       -0.01      1.95 o 
  -1   7  14        2.33        3.47      1.66 o 
   0   7  14        4.74        4.94      2.52 o 
   1   7  14        3.36        3.97      2.02 o 
   2   7  14        0.02       -0.22      1.45 o 
   3   7  14        0.89        3.56      1.91 o 
   4   7  14        2.74        1.65      2.21 o 
   5   7  14        0.18        0.28      1.63 o 
  -1   8  14       12.18       10.33      4.09 o 
   0   8  14       50.39       53.82      8.21 o 
   1   8  14       20.47       23.22      6.53 o 
   2   8  14        0.01       -1.59      1.59 o 
   3   8  14       10.18       13.49      2.95 o 
   4   8  14        5.55        7.30      2.13 o 
   0   9  14        0.21        1.17      2.48 o 
   1   9  14        2.03        3.04      2.15 o 
   2   9  14        3.05        6.03      2.33 o 
   3   9  14        0.17        0.02      1.89 o 
   4   9  14        0.65       -1.57      1.57 o 
  -3   2  15       27.35       34.73      3.82 o 
  -2   2  15        5.41        4.14      3.00 o 
  -1   2  15        2.47        3.73      2.72 o 
   0   2  15        3.18        3.83      1.71 o 
   1   2  15        1.68       -0.16      1.41 o 
  -3   3  15        2.75        1.04      2.47 o 
  -2   3  15        0.18       -0.18      1.37 o 
  -1   3  15       11.70        9.28      2.96 o 
   0   3  15        1.85        1.55      1.70 o 
   1   3  15        0.09        1.73      2.09 o 
   2   3  15        2.28        1.55      1.61 o 
  -3   4  15        0.14       -1.62      1.84 o 
  -2   4  15        6.32        8.53      2.01 o 
  -1   4  15        7.59       21.09      4.10 o 
   0   4  15       37.03       40.65      4.15 o 
   1   4  15       17.07       17.14      2.85 o 
   2   4  15       16.61       18.92      3.61 o 
  -2   5  15        3.24        3.80      2.35 o 
   0   5  15        1.50        2.96      2.41 o 
   1   5  15        0.44        1.28      1.44 o 
   2   5  15        0.98        3.15      1.81 o 
   3   5  15        0.02        0.79      1.43 o 
  -2   6  15        0.59        1.33      1.76 o 
  -1   6  15       19.85       31.12      6.15 o 
   0   6  15       24.17       26.73      5.82 o 
   1   6  15        5.59        6.64      2.17 o 
   2   6  15       11.12       12.66      4.02 o 
   3   6  15        1.70        3.36      2.57 o 
  -1   7  15        0.19       -1.39      1.39 o 
   0   7  15        0.16        1.05      2.48 o 
   1   7  15        0.14       -1.09      1.74 o 
   2   7  15        5.59        3.05      2.94 o 
   3   7  15        0.05        0.09      1.67 o 
   0   8  15        6.05        4.81      3.75 o 
   1   8  15       13.78       20.33      3.53 o 
   2   8  15       18.57       19.72      7.20 o 
                                                 
